# Supplementary material for: Inflammation and immune system pathways as biological signatures of adolescent depression—the IDEA-RiSCo study
Source: Transl Psychiatry. 2024 Jun 1;14:230. doi: 10.1038/s41398-024-02959-z (PMC11144232; doi:10.1038/s41398-024-02959-z)
Supplement: Supplementary file 5 — Supplementary Results [file 41398_2024_2959_MOESM5_ESM.xlsx]

## Sheet: MDDvsHR 
List of 313 DEGs in MDD vs HR (FC ± |1.2|, p-value < 0.05)
Gene Symbol	Gene Assignment	p-value	Fold-Change	padj
TBC1D3G	TBC1 Domain Family Member 3G	0.007	279.44	0.999904
TBC1D3	TBC1 Domain Family Member 3	0.001	8.96	0.999904
PTP4A1	Protein Tyrosine Phosphatase 4A1	0.011	4.71	0.999904
ADARB2	Adenosine Deaminase RNA Specific B2 (Inactive)	0.001	4.59	0.999904
KLHL41	Kelch Like Family Member 41	< 0.001	3.15	0.604714
CD177	CD177 Molecule	< 0.001	2.76	0.604714
CCL8	C-C Motif Chemokine Ligand 8	0.01	2.32	0.999904
NDST3	N-Deacetylase And N-Sulfotransferase 3	0.01	2.3	0.999904
RSAD2	Radical S-Adenosyl Methionine Domain Containing 2	0.001	2.18	0.999904
DCN	Decorin	0.002	2.18	0.999904
IFI44L	Interferon Induced Protein 44 Like	0.001	2.13	0.999904
DOK6	Docking Protein 6	0.011	2.09	0.999904
KLF14	Kruppel Like Factor 14	0.017	2.08	0.999904
POC1B-GALNT4	POC1B-GALNT4 Readthrough	0.045	2.07	0.999904
NEBL	Nebulette	0.037	2.03	0.999904
SYCE1	Synaptonemal Complex Central Element Protein 1	0.027	2	0.999904
MRGPRE	MAS Related GPR Family Member E	0.025	1.99	0.999904
CCL2	C-C Motif Chemokine Ligand 2	0.007	1.99	0.999904
EPB41L4B	Erythrocyte Membrane Protein Band 4.1 Like 4B	0.027	1.99	0.999904
ITGA8	Integrin Subunit Alpha 8	0.021	1.97	0.999904
ZBED9	Zinc Finger BED-Type Containing 9	0.023	1.96	0.999904
PLSCR2	Phospholipid Scramblase 2	0.023	1.95	0.999904
TEAD1	TEA Domain Transcription Factor 1	0.036	1.95	0.999904
SIGLEC1	Sialic Acid Binding Ig Like Lectin 1	0.002	1.94	0.999904
NEUROD4	Neuronal Differentiation 4	0.028	1.93	0.999904
GPR26	G Protein-Coupled Receptor 26	0.04	1.92	0.999904
RGS13	Regulator Of G Protein Signaling 13	0.027	1.88	0.999904
CD200R1L	CD200 Receptor 1 Like	0.014	1.87	0.999904
CCL25	C-C Motif Chemokine Ligand 25	0.011	1.87	0.999904
IFIT1	Interferon Induced Protein With Tetratricopeptide Repeats 1	0.003	1.85	0.999904
IFI27	Interferon Alpha Inducible Protein 27	0.02	1.84	0.999904
ISG15	ISG15 Ubiquitin Like Modifier	0.002	1.83	0.999904
SHISA3	Shisa Family Member 3	0.037	1.79	0.999904
CMPK2	Cytidine/Uridine Monophosphate Kinase 2	0.004	1.76	0.999904
PSMB11	Proteasome Subunit Beta 11	0.015	1.76	0.999904
USP18	Ubiquitin Specific Peptidase 18	0.001	1.74	0.999904
PARD3B	Par-3 Family Cell Polarity Regulator Beta	0.023	1.74	0.999904
COL1A2	Collagen Type I Alpha 2 Chain	0.02	1.74	0.999904
FBLIM1	Filamin Binding LIM Protein 1	0.045	1.74	0.999904
CD163L1	CD163 Molecule Like 1	0.024	1.73	0.999904
IFI44	Interferon Induced Protein 44	0.005	1.72	0.999904
OAS3	2'-5'-Oligoadenylate Synthetase 3	0.005	1.7	0.999904
DLC1	DLC1 Rho Gtpase Activating Protein	0.006	1.69	0.999904
APOBEC3B	Apolipoprotein B Mrna Editing Enzyme Catalytic Subunit 3B	0.012	1.68	0.999904
DGKI	Diacylglycerol Kinase Iota	0.043	1.67	0.999904
TERT	Telomerase Reverse Transcriptase	0.006	1.66	0.999904
POU5F2	POU Domain Class 5, Transcription Factor 2	0.018	1.63	0.999904
HTRA3	Htra Serine Peptidase 3	0.019	1.63	0.999904
MX1	MX Dynamin Like Gtpase 1	0.003	1.62	0.999904
HERC5	HECT And RLD Domain Containing E3 Ubiquitin Protein Ligase 5	0.005	1.62	0.999904
DZIP1L	DAZ Interacting Zinc Finger Protein 1 Like	0.005	1.61	0.999904
PRRG1	Proline Rich And Gla Domain 1	0.037	1.61	0.999904
LOC112267968	Uncharacterized LOC112267968	0.018	1.59	0.999904
NACAD	NAC Alpha Domain Containing	0.03	1.58	0.999904
PDE3A	Phosphodiesterase 3A	0.024	1.54	0.999904
IFI6	Interferon Alpha Inducible Protein 6	0.009	1.54	0.999904
SPATA1	Spermatogenesis Associated 1	0.007	1.54	0.999904
IFIT3	Interferon Induced Protein With Tetratricopeptide Repeats 3	0.012	1.53	0.999904
CXCL10	C-X-C Motif Chemokine Ligand 10	0.029	1.53	0.999904
KCNMA1	Potassium Calcium-Activated Channel Subfamily M Alpha 1	0.02	1.53	0.999904
PADI6	Peptidyl Arginine Deiminase 6	0.013	1.53	0.999904
C1QC	Complement C1q C Chain	0.049	1.53	0.999904
TRIM6	Tripartite Motif Containing 6	0.011	1.52	0.999904
C1QB	Complement C1q B Chain	0.036	1.5	0.999904
PPARG	Peroxisome Proliferator Activated Receptor Gamma	0.025	1.5	0.999904
MCM10	Minichromosome Maintenance 10 Replication Initiation Factor	0.013	1.49	0.999904
MMP8	Matrix Metallopeptidase 8	0.021	1.49	0.999904
OAS1	2'-5'-Oligoadenylate Synthetase 1	0.008	1.48	0.999904
SLC41A2	Solute Carrier Family 41 Member 2	0.011	1.48	0.999904
CDC25A	Cell Division Cycle 25A	0.008	1.48	0.999904
RNF43	Ring Finger Protein 43	0.004	1.47	0.999904
LIPH	Lipase H	0.048	1.47	0.999904
A3GALT2	Alpha 1,3-Galactosyltransferase 2	0.035	1.46	0.999904
KNL1	Kinetochore Scaffold 1	0.01	1.46	0.999904
HPN	Hepsin	0.023	1.46	0.999904
AGRN	Agrin	0.01	1.45	0.999904
EXOC3L1	Exocyst Complex Component 3 Like 1	0.019	1.45	0.999904
LAMP3	Lysosomal Associated Membrane Protein 3	0.04	1.45	0.999904
IFIT2	Interferon Induced Protein With Tetratricopeptide Repeats 2	0.008	1.45	0.999904
MYH11	Myosin Heavy Chain 11	0.027	1.44	0.999904
OASL	2'-5'-Oligoadenylate Synthetase Like	0.02	1.43	0.999904
SAMD4A	Sterile Alpha Motif Domain Containing 4A	0.005	1.43	0.999904
PRG4	Proteoglycan 4	0.005	1.43	0.999904
LGALS9B	Galectin 9B	0.008	1.43	0.999904
HEY1	Hes Related Family Bhlh Transcription Factor With YRPW Motif 1	0.017	1.43	0.999904
RSPH9	Radial Spoke Head Component 9	0.015	1.42	0.999904
MSR1	Macrophage Scavenger Receptor 1	0.019	1.41	0.999904
FRMD3	FERM Domain Containing 3	0.001	1.41	0.999904
CHRFAM7A	CHRNA7 (Exons 5-10) And FAM7A (Exons A-E) Fusion	0.018	1.41	0.999904
CCDC194	Coiled-Coil Domain Containing 194	0.033	1.41	0.999904
MIXL1	Mix Paired-Like Homeobox	0.038	1.4	0.999904
CCNA1	Cyclin A1	0.024	1.4	0.999904
AFAP1L1	Actin Filament Associated Protein 1 Like 1	0.033	1.4	0.999904
TMC4	Transmembrane Channel Like 4	0.005	1.4	0.999904
OAS2	2'-5'-Oligoadenylate Synthetase 2	0.013	1.4	0.999904
C1QA	Complement C1q A Chain	0.028	1.4	0.999904
NEXN	Nexilin F-Actin Binding Protein	0.016	1.39	0.999904
CA6	Carbonic Anhydrase 6	0.05	1.39	0.999904
SOX7	SRY-Box Transcription Factor 7	0.005	1.39	0.999904
SERPINE1	Serpin Family E Member 1	0.003	1.39	0.999904
ANO5	Anoctamin 5	0.022	1.39	0.999904
ARHGAP23	Rho Gtpase Activating Protein 23	0.024	1.39	0.999904
ARNTL2	Aryl Hydrocarbon Receptor Nuclear Translocator Like 2	0.021	1.38	0.999904
CIBAR1	CBY1 Interacting BAR Domain Containing 1	0.047	1.38	0.999904
GLDC	Glycine Decarboxylase	0.046	1.37	0.999904
SAPCD1	Suppressor APC Domain Containing 1	0.02	1.36	0.999904
TNFAIP6	TNF Alpha Induced Protein 6	0.026	1.36	0.999904
KIF4A	Kinesin Family Member 4A	0.03	1.36	0.999904
TBC1D8B	TBC1 Domain Family Member 8B	0.02	1.36	0.999904
EDA	Ectodysplasin A	0.018	1.36	0.999904
ERG	ETS Transcription Factor ERG	0.041	1.35	0.999904
MARCO	Macrophage Receptor With Collagenous Structure	0.013	1.35	0.999904
EIF2AK2	Eukaryotic Translation Initiation Factor 2 Alpha Kinase 2	0.011	1.34	0.999904
PRSS21	Serine Protease 21	0.021	1.34	0.999904
UNC13B	Unc-13 Homolog B	0.001	1.33	0.999904
ASPM	Assembly Factor For Spindle Microtubules	0.04	1.33	0.999904
HERC6	HECT And RLD Domain Containing E3 Ubiquitin Protein Ligase Family Member 6	0.005	1.33	0.999904
TDRP	Testis Development Related Protein	0.023	1.33	0.999904
HMMR	Hyaluronan Mediated Motility Receptor	0.046	1.33	0.999904
FAM187A	Family With Sequence Similarity 187 Member A	0.047	1.32	0.999904
ANGPT1	Angiopoietin 1	0.027	1.32	0.999904
LOXHD1	Lipoxygenase Homology PLAT Domains 1	0.025	1.32	0.999904
CD80	CD80 Molecule	0.028	1.32	0.999904
IFITM3	Interferon Induced Transmembrane Protein 3	0.048	1.32	0.999904
PLSCR1	Phospholipid Scramblase 1	0.018	1.32	0.999904
CD1B	CD1b Molecule	0.038	1.32	0.999904
DDX60	Dexd/H-Box Helicase 60	0.018	1.31	0.999904
SH3PXD2B	SH3 And PX Domains 2B	0.039	1.31	0.999904
TMEM51	Transmembrane Protein 51	0.024	1.31	0.999904
HP	Haptoglobin	0.028	1.31	0.999904
RGS16	Regulator Of G Protein Signaling 16	0.003	1.31	0.999904
IFIT5	Interferon Induced Protein With Tetratricopeptide Repeats 5	0.018	1.3	0.999904
TMEM40	Transmembrane Protein 40	0.046	1.3	0.999904
CCNE2	Cyclin E2	0.03	1.3	0.999904
ZNF107	Zinc Finger Protein 107	0.002	1.3	0.999904
TLR3	Toll Like Receptor 3	0.024	1.3	0.999904
GNAI1	G Protein Subunit Alpha I1	0.032	1.29	0.999904
SUCNR1	Succinate Receptor 1	0.04	1.29	0.999904
BAMBI	BMP And Activin Membrane Bound Inhibitor	0.045	1.28	0.999904
IFIH1	Interferon Induced With Helicase C Domain 1	0.01	1.28	0.999904
HOXA9	Homeobox A9	0.036	1.28	0.999904
RECQL4	Recq Like Helicase 4	0.009	1.28	0.999904
RIPOR3	RIPOR Family Member 3	0.027	1.28	0.999904
MT2A	Metallothionein 2A	0.043	1.28	0.999904
GPER1	G Protein-Coupled Estrogen Receptor 1	0.03	1.27	0.999904
COL4A4	Collagen Type IV Alpha 4 Chain	0.024	1.27	0.999904
EME1	Essential Meiotic Structure-Specific Endonuclease 1	0.027	1.27	0.999904
CLDN12	Claudin 12	0.034	1.27	0.999904
TNS4	Tensin 4	0.05	1.26	0.999904
TENM1	Teneurin Transmembrane Protein 1	0.033	1.26	0.999904
CBX2	Chromobox 2	0.021	1.26	0.999904
ANGPTL6	Angiopoietin Like 6	0.023	1.26	0.999904
ZNF684	Zinc Finger Protein 684	0.028	1.25	0.999904
ANKRD9	Ankyrin Repeat Domain 9	0.016	1.25	0.999904
PGAM2	Phosphoglycerate Mutase 2	0.037	1.25	0.999904
DDX60L	Dexd/H-Box 60 Like	0.024	1.24	0.999904
ICA1L	Islet Cell Autoantigen 1 Like	0.026	1.24	0.999904
CDCA7	Cell Division Cycle Associated 7	0.015	1.24	0.999904
TMEM255B	Transmembrane Protein 255B	0.045	1.24	0.999904
DHX58	Dexh-Box Helicase 58	0.028	1.24	0.999904
RAD9B	RAD9 Checkpoint Clamp Component B	0.034	1.23	0.999904
LRRCC1	Leucine Rich Repeat And Coiled-Coil Centrosomal Protein 1	0.031	1.23	0.999904
BMP6	Bone Morphogenetic Protein 6	0.002	1.23	0.999904
TFEC	Transcription Factor EC	0.023	1.23	0.999904
KIF24	Kinesin Family Member 24	0.02	1.23	0.999904
TNFSF10	TNF Superfamily Member 10	0.025	1.22	0.999904
SLC16A7	Solute Carrier Family 16 Member 7	0.01	1.22	0.999904
AGBL2	AGBL Carboxypeptidase 2	0.024	1.22	0.999904
CDKL1	Cyclin Dependent Kinase Like 1	0.036	1.22	0.999904
CCDC62	Coiled-Coil Domain Containing 62	0.047	1.21	0.999904
NOMO3	NODAL Modulator 3	0.003	1.2	0.999904
INSL3	Insulin Like 3	0.034	1.2	0.999904
NT5C3A	5'-Nucleotidase, Cytosolic IIIA	0.013	1.2	0.999904
LRP11	LDL Receptor Related Protein 11	0.036	-1.21	0.999904
PDE7B	Phosphodiesterase 7B	0.008	-1.21	0.999904
RPL11	Ribosomal Protein L11	0.046	-1.21	0.999904
ATP1A3	Atpase Na+/K+ Transporting Subunit Alpha 3	0.03	-1.21	0.999904
CYP4F22	Cytochrome P450 Family 4 Subfamily F Member 22	0.042	-1.22	0.999904
EEF1B2	Eukaryotic Translation Elongation Factor 1 Beta 2	0.034	-1.23	0.999904
TRIP10	Thyroid Hormone Receptor Interactor 10	0.007	-1.23	0.999904
MMP23B	Matrix Metallopeptidase 23B	0.029	-1.23	0.999904
PPP1R13L	Protein Phosphatase 1 Regulatory Subunit 13 Like	0.001	-1.25	0.999904
NEFL	Neurofilament Light Chain	0.013	-1.26	0.999904
BFSP1	Beaded Filament Structural Protein 1	0.034	-1.27	0.999904
ATP2A1	Atpase Sarcoplasmic/Endoplasmic Reticulum Ca2+ Transporting 1	0.043	-1.27	0.999904
GCAT	Glycine C-Acetyltransferase	0.043	-1.28	0.999904
CUZD1	CUB And Zona Pellucida Like Domains 1	0.049	-1.28	0.999904
GLB1L2	Galactosidase Beta 1 Like 2	0.048	-1.28	0.999904
DRICH1	Aspartate Rich 1	0.021	-1.29	0.999904
LRRC36	Leucine Rich Repeat Containing 36	0.046	-1.29	0.999904
TMSB15B	Thymosin Beta 15B	0.043	-1.29	0.999904
TFCP2L1	Transcription Factor CP2 Like 1	0.035	-1.29	0.999904
CBR3	Carbonyl Reductase 3	0.005	-1.29	0.999904
ZNF683	Zinc Finger Protein 683	0.019	-1.3	0.999904
SYBU	Syntabulin	0.021	-1.3	0.999904
REELD1	Reeler Domain Containing 1	0.028	-1.3	0.999904
GSTA4	Glutathione S-Transferase Alpha 4	0.004	-1.3	0.999904
SNX32	Sorting Nexin 32	0.015	-1.31	0.999904
GARNL3	Gtpase Activating Rap/Rangap Domain Like 3	0.036	-1.32	0.999904
TTC39A	Tetratricopeptide Repeat Domain 39A	0.021	-1.32	0.999904
SHD	Src Homology 2 Domain Containing Transforming Protein D	0.049	-1.32	0.999904
PGLYRP2	Peptidoglycan Recognition Protein 2	0.03	-1.32	0.999904
COLEC12	Collectin Subfamily Member 12	0.033	-1.33	0.999904
EPHB3	EPH Receptor B3	0.017	-1.33	0.999904
CEMP1	Cementum Protein 1	0.031	-1.33	0.999904
PFDN4	Prefoldin Subunit 4	0.034	-1.33	0.999904
TNNT1	Troponin T1, Slow Skeletal Type	0.035	-1.34	0.999904
ARHGEF25	Rho Guanine Nucleotide Exchange Factor 25	0.01	-1.34	0.999904
PLA2G2D	Phospholipase A2 Group IID	0.011	-1.34	0.999904
LRRN2	Leucine Rich Repeat Neuronal 2	0.042	-1.34	0.999904
LBX2	Ladybird Homeobox 2	0.037	-1.34	0.999904
PMFBP1	Polyamine Modulated Factor 1 Binding Protein 1	0.025	-1.34	0.999904
RHCE	Rh Blood Group Ccee Antigens	0.021	-1.34	0.999904
CYP46A1	Cytochrome P450 Family 46 Subfamily A Member 1	0.006	-1.35	0.999904
ZDHHC11B	Zinc Finger DHHC-Type Containing 11B	0.018	-1.35	0.999904
SEZ6L2	Seizure Related 6 Homolog Like 2	0.044	-1.35	0.999904
FAM110C	Family With Sequence Similarity 110 Member C	0.035	-1.36	0.999904
PRR36	Proline Rich 36	0.049	-1.36	0.999904
TLCD1	TLC Domain Containing 1	0.029	-1.36	0.999904
GRIK5	Glutamate Ionotropic Receptor Kainate Type Subunit 5	0.008	-1.36	0.999904
SFRP5	Secreted Frizzled Related Protein 5	0.047	-1.37	0.999904
IGDCC4	Immunoglobulin Superfamily DCC Subclass Member 4	0.014	-1.37	0.999904
PLA2G4C	Phospholipase A2 Group IVC	0.036	-1.37	0.999904
MOCS1	Molybdenum Cofactor Synthesis 1	0.017	-1.38	0.999904
CCDC171	Coiled-Coil Domain Containing 171	0.042	-1.39	0.999904
GDF7	Growth Differentiation Factor 7	0.025	-1.39	0.999904
PLLP	Plasmolipin	< 0.001	-1.39	0.604714
MARVELD2	MARVEL Domain Containing 2	0.031	-1.39	0.999904
BICDL2	BICD Family Like Cargo Adaptor 2	0.047	-1.4	0.999904
SPTSSB	Serine Palmitoyltransferase Small Subunit B	0.044	-1.4	0.999904
PRODH	Proline Dehydrogenase 1	0.031	-1.4	0.999904
EFNA5	Ephrin A5	0.043	-1.4	0.999904
RPL9	Ribosomal Protein L9	0.01	-1.41	0.999904
COL15A1	Collagen Type XV Alpha 1 Chain	0.045	-1.41	0.999904
MAST1	Microtubule Associated Serine/Threonine Kinase 1	0.024	-1.41	0.999904
PLS3	Plastin 3	0.009	-1.42	0.999904
TCTE1	T-Complex-Associated-Testis-Expressed 1	0.043	-1.42	0.999904
CCDC163	Coiled-Coil Domain Containing 163	0.01	-1.42	0.999904
KNDC1	Kinase Non-Catalytic C-Lobe Domain Containing 1	0.003	-1.42	0.999904
ABCA6	ATP Binding Cassette Subfamily A Member 6	0.015	-1.43	0.999904
FHAD1	Forkhead Associated Phosphopeptide Binding Domain 1	0.033	-1.43	0.999904
PTPRG	Protein Tyrosine Phosphatase Receptor Type G	0.024	-1.44	0.999904
ANKRD53	Ankyrin Repeat Domain 53	0.045	-1.44	0.999904
SPP1	Secreted Phosphoprotein 1	0.034	-1.44	0.999904
ATP2B3	Atpase Plasma Membrane Ca2+ Transporting 3	0.05	-1.45	0.999904
GRM7	Glutamate Metabotropic Receptor 7	0.019	-1.45	0.999904
AKAP6	A-Kinase Anchoring Protein 6	0.021	-1.46	0.999904
TMEM151A	Transmembrane Protein 151A	0.028	-1.46	0.999904
GATD3	Glutamine Amidotransferase Class 1 Domain Containing 3	0.019	-1.47	0.999904
RSPH4A	Radial Spoke Head Component 4A	0.011	-1.47	0.999904
EVPL	Envoplakin	0.01	-1.47	0.999904
FEZF2	FEZ Family Zinc Finger 2	0.026	-1.47	0.999904
MEX3A	Mex-3 RNA Binding Family Member A	0.03	-1.48	0.999904
RAG1	Recombination Activating 1	0.026	-1.49	0.999904
SIGLEC12	Sialic Acid Binding Ig Like Lectin 12	0.04	-1.49	0.999904
SHC3	SHC Adaptor Protein 3	0.04	-1.49	0.999904
TMC2	Transmembrane Channel Like 2	0.016	-1.51	0.999904
RHBDF1	Rhomboid 5 Homolog 1	0.047	-1.52	0.999904
LPIN3	Lipin 3	0.027	-1.52	0.999904
SPOCK3	SPARC (Osteonectin), Cwcv And Kazal Like Domains Proteoglycan 3	0.032	-1.53	0.999904
RPL34	Ribosomal Protein L34	0.029	-1.54	0.999904
BICC1	Bicc Family RNA Binding Protein 1	0.031	-1.54	0.999904
TGFBR3L	Transforming Growth Factor Beta Receptor 3 Like	0.043	-1.55	0.999904
STAC	SH3 And Cysteine Rich Domain	0.047	-1.55	0.999904
KLC3	Kinesin Light Chain 3	0.002	-1.55	0.999904
BCAM	Basal Cell Adhesion Molecule (Lutheran Blood Group)	0.011	-1.57	0.999904
AOC1	Amine Oxidase Copper Containing 1	0.042	-1.58	0.999904
CNNM1	Cyclin And CBS Domain Divalent Metal Cation Transport Mediator 1	0.023	-1.58	0.999904
MROH7	Maestro Heat Like Repeat Family Member 7	0.017	-1.6	0.999904
DRD3	Dopamine Receptor D3	0.025	-1.61	0.999904
FSIP2	Fibrous Sheath Interacting Protein 2	0.039	-1.61	0.999904
GSTM5	Glutathione S-Transferase Mu 5	0.027	-1.62	0.999904
LPL	Lipoprotein Lipase	0.005	-1.63	0.999904
RPL36A	Ribosomal Protein L36a	0.037	-1.65	0.999904
SAXO2	Stabilizer Of Axonemal Microtubules 2	0.05	-1.66	0.999904
TAC3	Tachykinin Precursor 3	0.03	-1.66	0.999904
PNMA8B	PNMA Family Member 8B	0.018	-1.66	0.999904
PLG	Plasminogen	0.02	-1.68	0.999904
EFCAB1	EF-Hand Calcium Binding Domain 1	0.04	-1.68	0.999904
DPP10	Dipeptidyl Peptidase Like 10	0.031	-1.7	0.999904
VANGL2	VANGL Planar Cell Polarity Protein 2	0.007	-1.73	0.999904
KCNA1	Potassium Voltage-Gated Channel Subfamily A Member 1	0.009	-1.74	0.999904
FOLR3	Folate Receptor Gamma	0.002	-1.75	0.999904
NKAIN2	Sodium/Potassium Transporting Atpase Interacting 2	0.008	-1.77	0.999904
HOXA7	Homeobox A7	0.009	-1.79	0.999904
SLC30A3	Solute Carrier Family 30 Member 3	0.009	-1.79	0.999904
RPRML	Reprimo Like	0.007	-1.84	0.999904
TNS2	Tensin 2	< 0.001	-1.85	0.604714
MANSC4	MANSC Domain Containing 4	0.011	-1.86	0.999904
PCDHGA5	Protocadherin Gamma Subfamily A, 5	0.041	-1.87	0.999904
GRIP1	Glutamate Receptor Interacting Protein 1	0.001	-1.88	0.999904
SYN3	Synapsin III	0.016	-1.89	0.999904
AANAT	Aralkylamine N-Acetyltransferase	0.037	-1.95	0.999904
MAGED4	MAGE Family Member D4	0.028	-1.97	0.999904
VPREB1	V-Set Pre-B Cell Surrogate Light Chain 1	0.022	-1.97	0.999904
KCNJ8	Potassium Inwardly Rectifying Channel Subfamily J Member 8	0.046	-2	0.999904
LEKR1	Leucine, Glutamate And Lysine Rich 1	0.005	-2.02	0.999904
CHST6	Carbohydrate Sulfotransferase 6	0.007	-2.04	0.999904
TACSTD2	Tumor Associated Calcium Signal Transducer 2	< 0.001	-2.1	0.604714
MSLN	Mesothelin	0.005	-2.26	0.999904
TNNI3	Troponin I3, Cardiac Type	0.012	-2.29	0.999904
NAALAD2	N-Acetylated Alpha-Linked Acidic Dipeptidase 2	0.006	-2.33	0.999904
LPAR4	Lysophosphatidic Acid Receptor 4	0.011	-2.33	0.999904
PCDHA4	Protocadherin Alpha 4	0.038	-2.34	0.999904
CBLN2	Cerebellin 2 Precursor	0.002	-2.45	0.999904
POU2F3	POU Class 2 Homeobox 3	0.007	-2.59	0.999904
PNMA8A	PNMA Family Member 8A	0.017	-2.66	0.999904
NXF3	Nuclear RNA Export Factor 3	0.015	-2.74	0.999904
MTRNR2L8	MT-RNR2 Like 8	< 0.001	-2.75	0.604714
GRIP2	Glutamate Receptor Interacting Protein 2	0.002	-2.76	0.999904
TACR3	Tachykinin Receptor 3	0.038	-2.77	0.999904
C4BPA	Complement Component 4 Binding Protein Alpha	< 0.001	-2.86	0.604714
RNF150	Ring Finger Protein 150	0.001	-3.32	0.999904

## Sheet: MDDvsLR
List of 461 DEGs in MDD vs LR (FC ± |1.2|, p-value < 0.05)
Gene Symbol	Gene Assignment	p-value	Fold-Change	padj
TBC1D3	TBC1 Domain Family Member 3	0.001	13.97	0.546951
OR6N1	Olfactory Receptor Family 6 Subfamily N Member 1	0.007	2.77	0.805644
PRSS50	Serine Protease 50	0.007	2.64	0.805644
DCN	Decorin	0.002	2.36	0.722458
C2CD6	C2 Calcium Dependent Domain Containing 6	0.039	2.33	0.805644
ITGA8	Integrin Subunit Alpha 8	0.013	2.31	0.805644
SRGAP1	SLIT-ROBO Rho Gtpase Activating Protein 1	< 0.001	2.16	0.196126
FBXO16	F-Box Protein 16	0.014	2.16	0.805644
INTU	Inturned Planar Cell Polarity Protein	0.012	2.07	0.805644
RGS13	Regulator Of G Protein Signaling 13	0.014	1.99	0.805644
TULP2	TUB Like Protein 2	0.044	1.96	0.805644
DNAH17	Dynein Axonemal Heavy Chain 17	0.001	1.96	0.562477
IFI44L	Interferon Induced Protein 44 Like	0.005	1.93	0.805644
FTCD	Formimidoyltransferase Cyclodeaminase	0.027	1.92	0.805644
C9orf152	Chromosome 9 Open Reading Frame 152	0.024	1.89	0.805644
KLF14	Kruppel Like Factor 14	0.039	1.88	0.805644
DZIP1L	DAZ Interacting Zinc Finger Protein 1 Like	< 0.001	1.87	0.479431
RSAD2	Radical S-Adenosyl Methionine Domain Containing 2	0.016	1.87	0.805644
SIGLEC1	Sialic Acid Binding Ig Like Lectin 1	0.005	1.86	0.805644
CCL2	C-C Motif Chemokine Ligand 2	0.016	1.85	0.805644
SCUBE2	Signal Peptide, CUB Domain And EGF Like Domain Containing 2	0.007	1.83	0.805644
INAVA	Innate Immunity Activator	0.002	1.83	0.709203
APOBEC3B	Apolipoprotein B Mrna Editing Enzyme Catalytic Subunit 3B	0.003	1.82	0.768438
RNASE1	Ribonuclease A Family Member 1, Pancreatic	0.002	1.8	0.709203
VEGFC	Vascular Endothelial Growth Factor C	0.003	1.79	0.80259
OLFM4	Olfactomedin 4	0.009	1.76	0.805644
TSPO2	Translocator Protein 2	0.001	1.74	0.674314
ABCC11	ATP Binding Cassette Subfamily C Member 11	0.03	1.73	0.805644
CMPK2	Cytidine/Uridine Monophosphate Kinase 2	0.011	1.69	0.805644
PPARG	Peroxisome Proliferator Activated Receptor Gamma	0.01	1.68	0.805644
IFIT1	Interferon Induced Protein With Tetratricopeptide Repeats 1	0.019	1.68	0.805644
NEK5	NIMA Related Kinase 5	0.046	1.68	0.805644
SPATA1	Spermatogenesis Associated 1	0.001	1.67	0.674314
IFI44	Interferon Induced Protein 44	0.013	1.66	0.805644
KNL1	Kinetochore Scaffold 1	0.002	1.66	0.674314
LOC112267968	Uncharacterized LOC112267968	0.017	1.63	0.805644
RNASE2	Ribonuclease A Family Member 2	0.001	1.63	0.674314
ISG15	ISG15 Ubiquitin Like Modifier	0.02	1.63	0.805644
BMP8A	Bone Morphogenetic Protein 8a	0.007	1.63	0.805644
HTRA3	Htra Serine Peptidase 3	0.008	1.62	0.805644
USP18	Ubiquitin Specific Peptidase 18	0.008	1.62	0.805644
PLEKHH2	Pleckstrin Homology, Myth4 And FERM Domain Containing H2	0.027	1.62	0.805644
PKP3	Plakophilin 3	0.038	1.62	0.805644
FPGT-TNNI3K	FPGT-TNNI3K Readthrough	0.035	1.61	0.805644
NECTIN2	Nectin Cell Adhesion Molecule 2	0.019	1.59	0.805644
KCNMA1	Potassium Calcium-Activated Channel Subfamily M Alpha 1	0.009	1.59	0.805644
CEACAM8	CEA Cell Adhesion Molecule 8	0.014	1.58	0.805644
MMP8	Matrix Metallopeptidase 8	0.011	1.58	0.805644
RBM24	RNA Binding Motif Protein 24	0.043	1.58	0.805644
PAQR5	Progestin And Adipoq Receptor Family Member 5	0.019	1.58	0.805644
LTF	Lactotransferrin	0.009	1.57	0.805644
RFX8	Regulatory Factor X8	0.023	1.56	0.805644
TMEM119	Transmembrane Protein 119	0.005	1.56	0.805644
FGF17	Fibroblast Growth Factor 17	0.04	1.55	0.805644
OAS3	2'-5'-Oligoadenylate Synthetase 3	0.03	1.55	0.805644
IFIT3	Interferon Induced Protein With Tetratricopeptide Repeats 3	0.017	1.54	0.805644
SAMD13	Sterile Alpha Motif Domain Containing 13	0.038	1.54	0.805644
KIF7	Kinesin Family Member 7	0.003	1.54	0.793446
HERC5	HECT And RLD Domain Containing E3 Ubiquitin Protein Ligase 5	0.019	1.53	0.805644
DEFA4	Defensin Alpha 4	0.041	1.52	0.805644
C1QB	Complement C1q B Chain	0.02	1.51	0.805644
TNFAIP6	TNF Alpha Induced Protein 6	0.007	1.5	0.805644
SDC1	Syndecan 1	0.046	1.5	0.805644
MIXL1	Mix Paired-Like Homeobox	0.03	1.5	0.805644
RSPH9	Radial Spoke Head Component 9	0.004	1.49	0.80259
ALPK3	Alpha Kinase 3	0.001	1.49	0.546951
ZPBP2	Zona Pellucida Binding Protein 2	0.046	1.48	0.805644
MX1	MX Dynamin Like Gtpase 1	0.024	1.48	0.805644
C1QC	Complement C1q C Chain	0.045	1.48	0.805644
IFI6	Interferon Alpha Inducible Protein 6	0.03	1.48	0.805644
KIF4A	Kinesin Family Member 4A	0.015	1.47	0.805644
SPATS2L	Spermatogenesis Associated Serine Rich 2 Like	0.016	1.47	0.805644
LAMP3	Lysosomal Associated Membrane Protein 3	0.036	1.47	0.805644
SEMG1	Semenogelin 1	0.009	1.47	0.805644
RNF43	Ring Finger Protein 43	0.013	1.47	0.805644
IFIT2	Interferon Induced Protein With Tetratricopeptide Repeats 2	0.01	1.46	0.805644
ADGRG6	Adhesion G Protein-Coupled Receptor G6	0.043	1.46	0.805644
SMIM10	Small Integral Membrane Protein 10	0.018	1.46	0.805644
ELANE	Elastase, Neutrophil Expressed	0.016	1.45	0.805644
ARHGAP23	Rho Gtpase Activating Protein 23	0.008	1.45	0.805644
HERC6	HECT And RLD Domain Containing E3 Ubiquitin Protein Ligase Family Member 6	0.001	1.45	0.562477
SDS	Serine Dehydratase	0.015	1.45	0.805644
GRIN3B	Glutamate Ionotropic Receptor NMDA Type Subunit 3B	0.013	1.44	0.805644
TRIM6	Tripartite Motif Containing 6	0.041	1.44	0.805644
BRCA2	BRCA2 DNA Repair Associated	0.033	1.43	0.805644
CRISP3	Cysteine Rich Secretory Protein 3	0.006	1.43	0.805644
OSCP1	Organic Solute Carrier Partner 1	0.014	1.43	0.805644
MYH11	Myosin Heavy Chain 11	0.033	1.43	0.805644
ABCG2	ATP Binding Cassette Subfamily G Member 2 (Junior Blood Group)	0.024	1.42	0.805644
LRRIQ3	Leucine Rich Repeats And IQ Motif Containing 3	0.048	1.42	0.805644
GLDC	Glycine Decarboxylase	0.045	1.42	0.805644
LGALS4	Galectin 4	0.019	1.42	0.805644
E2F7	E2F Transcription Factor 7	0.041	1.42	0.805644
RHD	Rh Blood Group D Antigen	0.045	1.42	0.805644
AXL	AXL Receptor Tyrosine Kinase	0.016	1.4	0.805644
LRRC70	Leucine Rich Repeat Containing 70	0.024	1.39	0.805644
CD80	CD80 Molecule	0.014	1.39	0.805644
POLN	DNA Polymerase Nu	0.017	1.39	0.805644
HPN	Hepsin	0.045	1.38	0.805644
ASPM	Assembly Factor For Spindle Microtubules	0.021	1.38	0.805644
BUB1B	BUB1 Mitotic Checkpoint Serine/Threonine Kinase B	0.016	1.38	0.805644
ABCA13	ATP Binding Cassette Subfamily A Member 13	0.04	1.38	0.805644
TMEM255B	Transmembrane Protein 255B	0.006	1.38	0.805644
MGAM2	Maltase-Glucoamylase 2 (Putative)	0.012	1.38	0.805644
LAMA2	Laminin Subunit Alpha 2	0.041	1.38	0.805644
CFAP54	Cilia And Flagella Associated Protein 54	0.042	1.37	0.805644
TP63	Tumor Protein P63	0.048	1.37	0.805644
LCN2	Lipocalin 2	0.036	1.37	0.805644
AGRN	Agrin	0.043	1.37	0.805644
CRHBP	Corticotropin Releasing Hormone Binding Protein	0.019	1.36	0.805644
BAMBI	BMP And Activin Membrane Bound Inhibitor	0.033	1.36	0.805644
CAV2	Caveolin 2	0.047	1.36	0.805644
FFAR3	Free Fatty Acid Receptor 3	0.039	1.35	0.805644
OAS2	2'-5'-Oligoadenylate Synthetase 2	0.029	1.35	0.805644
ITGA9	Integrin Subunit Alpha 9	0.032	1.35	0.805644
HPDL	4-Hydroxyphenylpyruvate Dioxygenase Like	0.042	1.34	0.805644
EIF2AK2	Eukaryotic Translation Initiation Factor 2 Alpha Kinase 2	0.02	1.34	0.805644
CHDH	Choline Dehydrogenase	0.019	1.34	0.805644
HORMAD1	HORMA Domain Containing 1	0.044	1.33	0.805644
NEXN	Nexilin F-Actin Binding Protein	0.038	1.33	0.805644
MZB1	Marginal Zone B And B1 Cell Specific Protein	0.039	1.33	0.805644
RASSF6	Ras Association Domain Family Member 6	0.036	1.33	0.805644
XAF1	XIAP Associated Factor 1	0.043	1.33	0.805644
IFIH1	Interferon Induced With Helicase C Domain 1	0.005	1.33	0.805644
PTH2R	Parathyroid Hormone 2 Receptor	0.044	1.33	0.805644
ADAMDEC1	ADAM Like Decysin 1	0.037	1.33	0.805644
PLSCR1	Phospholipid Scramblase 1	0.023	1.32	0.805644
CHIT1	Chitinase 1	0.024	1.32	0.805644
FAM174B	Family With Sequence Similarity 174 Member B	0.002	1.32	0.709203
CASP5	Caspase 5	0.04	1.31	0.805644
SCN4B	Sodium Voltage-Gated Channel Beta Subunit 4	0.048	1.31	0.805644
XCL1	X-C Motif Chemokine Ligand 1	0.017	1.31	0.805644
CACNA1E	Calcium Voltage-Gated Channel Subunit Alpha1 E	0.022	1.31	0.805644
SHISA8	Shisa Family Member 8	0.028	1.3	0.805644
DDX60	Dexd/H-Box Helicase 60	0.04	1.3	0.805644
EDA	Ectodysplasin A	0.044	1.3	0.805644
PRG4	Proteoglycan 4	0.049	1.29	0.808051
AIM2	Absent In Melanoma 2	0.03	1.29	0.805644
TXNDC5	Thioredoxin Domain Containing 5	0.049	1.29	0.805644
LOC400499	Putative Uncharacterized Protein LOC400499	0.003	1.29	0.80259
DDX60L	Dexd/H-Box 60 Like	0.015	1.29	0.805644
FRMD3	FERM Domain Containing 3	0.015	1.29	0.805644
RIBC1	RIB43A Domain With Coiled-Coils 1	0.015	1.29	0.805644
DCAF4L1	DDB1 And CUL4 Associated Factor 4 Like 1	0.009	1.28	0.805644
COCH	Cochlin	0.022	1.28	0.805644
MT2A	Metallothionein 2A	0.039	1.28	0.805644
IFIT5	Interferon Induced Protein With Tetratricopeptide Repeats 5	0.046	1.28	0.805644
SFN	Stratifin	0.038	1.28	0.805644
TMC4	Transmembrane Channel Like 4	0.046	1.28	0.805644
DOCK4	Dedicator Of Cytokinesis 4	0.014	1.28	0.805644
GABRR2	Gamma-Aminobutyric Acid Type A Receptor Subunit Rho2	0.023	1.28	0.805644
XRRA1	X-Ray Radiation Resistance Associated 1	0.035	1.27	0.805644
ZNF714	Zinc Finger Protein 714	0.017	1.27	0.805644
LGALSL	Galectin Like	0.017	1.26	0.805644
RAB23	RAB23, Member RAS Oncogene Family	0.029	1.26	0.805644
SAMD9L	Sterile Alpha Motif Domain Containing 9 Like	0.035	1.25	0.805644
AFDN	Afadin, Adherens Junction Formation Factor	0.036	1.25	0.805644
ATP8B4	Atpase Phospholipid Transporting 8B4 (Putative)	0.001	1.25	0.579424
ADM	Adrenomedullin	0.025	1.25	0.805644
DDX58	Dexd/H-Box Helicase 58	0.04	1.25	0.805644
IL18RAP	Interleukin 18 Receptor Accessory Protein	0.018	1.24	0.805644
B4GALT6	Beta-1,4-Galactosyltransferase 6	0.024	1.24	0.805644
CFAP45	Cilia And Flagella Associated Protein 45	0.014	1.24	0.805644
ODF3B	Outer Dense Fiber Of Sperm Tails 3B	0.03	1.24	0.805644
IRF7	Interferon Regulatory Factor 7	0.046	1.24	0.805644
PARP9	Poly(ADP-Ribose) Polymerase Family Member 9	0.028	1.24	0.805644
TRIM22	Tripartite Motif Containing 22	0.031	1.24	0.805644
SAMD9	Sterile Alpha Motif Domain Containing 9	0.016	1.24	0.805644
ZBP1	Z-DNA Binding Protein 1	0.039	1.24	0.805644
KIAA0319	Kiaa0319	0.006	1.24	0.805644
CRABP2	Cellular Retinoic Acid Binding Protein 2	0.017	1.23	0.805644
HCAR3	Hydroxycarboxylic Acid Receptor 3	0.007	1.23	0.805644
NUGGC	Nuclear Gtpase, Germinal Center Associated	0.006	1.23	0.805644
AGBL2	AGBL Carboxypeptidase 2	0.027	1.23	0.805644
STEAP4	STEAP4 Metalloreductase	0.014	1.23	0.805644
PTPN13	Protein Tyrosine Phosphatase Non-Receptor Type 13	0.03	1.23	0.805644
TNFSF10	TNF Superfamily Member 10	0.045	1.23	0.805644
NT5C3A	5'-Nucleotidase, Cytosolic IIIA	0.016	1.22	0.805644
APOBEC3A	Apolipoprotein B Mrna Editing Enzyme Catalytic Subunit 3A	0.012	1.22	0.805644
TCN2	Transcobalamin 2	0.044	1.22	0.805644
KIAA1958	Kiaa1958	0.033	1.22	0.805644
ELL2	Elongation Factor For RNA Polymerase II 2	0.004	1.22	0.80503
C5orf34	Chromosome 5 Open Reading Frame 34	0.041	1.22	0.805644
NSUN7	NOP2/Sun RNA Methyltransferase Family Member 7	0.023	1.22	0.805644
MX2	MX Dynamin Like Gtpase 2	0.017	1.22	0.805644
BMP6	Bone Morphogenetic Protein 6	0.004	1.22	0.80503
SCO2	Synthesis Of Cytochrome C Oxidase 2	0.033	1.22	0.805644
HELZ2	Helicase With Zinc Finger 2	0.048	1.21	0.805644
NOXRED1	NADP Dependent Oxidoreductase Domain Containing 1	0.048	1.21	0.805644
KCNJ2	Potassium Inwardly Rectifying Channel Subfamily J Member 2	0.011	1.21	0.805644
ZNF107	Zinc Finger Protein 107	0.037	1.21	0.805644
GGH	Gamma-Glutamyl Hydrolase	0.039	1.21	0.805644
HCAR2	Hydroxycarboxylic Acid Receptor 2	0.011	1.21	0.805644
SLFN12	Schlafen Family Member 12	0.015	1.21	0.805644
TUT1	Terminal Uridylyl Transferase 1, U6 Snrna-Specific	0.021	1.21	0.805644
KIF24	Kinesin Family Member 24	0.041	1.21	0.805644
NHS	NHS Actin Remodeling Regulator	0.027	1.21	0.805644
SMAD1	SMAD Family Member 1	0.041	1.21	0.805644
KIAA0825	Kiaa0825	0.023	1.21	0.805644
SGPP2	Sphingosine-1-Phosphate Phosphatase 2	0.004	1.21	0.805644
PRRG4	Proline Rich And Gla Domain 4	0.019	1.21	0.805644
MAP3K7CL	MAP3K7 C-Terminal Like	0.012	1.2	0.805644
TLR5	Toll Like Receptor 5	0.035	1.2	0.805644
C18orf54	Chromosome 18 Open Reading Frame 54	0.029	1.2	0.805644
IL1RN	Interleukin 1 Receptor Antagonist	0.027	1.2	0.805644
NTNG2	Netrin G2	0.04	1.2	0.805644
SV2A	Synaptic Vesicle Glycoprotein 2A	0.014	-1.2	0.805644
PRICKLE1	Prickle Planar Cell Polarity Protein 1	0.007	-1.2	0.805644
BBS7	Bardet-Biedl Syndrome 7	0.019	-1.2	0.805644
NLGN2	Neuroligin 2	0.034	-1.2	0.805644
WASF1	WASP Family Member 1	0.018	-1.21	0.805644
CBR3	Carbonyl Reductase 3	0.026	-1.21	0.805644
SLC9A3R2	SLC9A3 Regulator 2	0.004	-1.21	0.80503
ARMCX2	Armadillo Repeat Containing X-Linked 2	0.024	-1.21	0.805644
IGSF9B	Immunoglobulin Superfamily Member 9B	0.05	-1.21	0.808051
KIF9	Kinesin Family Member 9	0.049	-1.21	0.805644
SYP	Synaptophysin	0.043	-1.22	0.805644
PRRT1	Proline Rich Transmembrane Protein 1	0.013	-1.22	0.805644
ENC1	Ectodermal-Neural Cortex 1	0.011	-1.22	0.805644
BFSP1	Beaded Filament Structural Protein 1	0.041	-1.22	0.805644
CD248	CD248 Molecule	0.005	-1.22	0.805644
CRB3	Crumbs Cell Polarity Complex Component 3	0.026	-1.22	0.805644
ATP1B1	Atpase Na+/K+ Transporting Subunit Beta 1	0.024	-1.23	0.805644
GSTA4	Glutathione S-Transferase Alpha 4	0.023	-1.23	0.805644
SPAG8	Sperm Associated Antigen 8	0.015	-1.23	0.805644
PFN2	Profilin 2	0.039	-1.23	0.805644
MAD1L1	Mitotic Arrest Deficient 1 Like 1	0.002	-1.23	0.674314
NET1	Neuroepithelial Cell Transforming 1	0.001	-1.23	0.579424
MTMR8	Myotubularin Related Protein 8	0.044	-1.23	0.805644
TESC	Tescalcin	0.014	-1.23	0.805644
ZRANB3	Zinc Finger RANBP2-Type Containing 3	0.045	-1.24	0.805644
PLPP3	Phospholipid Phosphatase 3	0.024	-1.24	0.805644
FBLN2	Fibulin 2	0.005	-1.24	0.805644
PSD	Pleckstrin And Sec7 Domain Containing	0.013	-1.25	0.805644
ARHGAP39	Rho Gtpase Activating Protein 39	0.047	-1.25	0.805644
SLC5A10	Solute Carrier Family 5 Member 10	0.037	-1.25	0.805644
SUSD4	Sushi Domain Containing 4	0.028	-1.25	0.805644
FAAH	Fatty Acid Amide Hydrolase	0.001	-1.26	0.674314
FILIP1L	Filamin A Interacting Protein 1 Like	0.015	-1.26	0.805644
BSN	Bassoon Presynaptic Cytomatrix Protein	0.03	-1.26	0.805644
KLHL33	Kelch Like Family Member 33	0.031	-1.26	0.805644
ZNF667	Zinc Finger Protein 667	0.043	-1.26	0.805644
NR4A1	Nuclear Receptor Subfamily 4 Group A Member 1	0.007	-1.26	0.805644
SMARCA1	SWI/SNF Related, Matrix Associated, Actin Dependent Regulator Of Chromatin, Subfamily A, Member 1	0.028	-1.26	0.805644
SLC22A17	Solute Carrier Family 22 Member 17	0.012	-1.26	0.805644
ZFP2	ZFP2 Zinc Finger Protein	0.041	-1.26	0.805644
DLGAP3	DLG Associated Protein 3	0.028	-1.26	0.805644
RTN4RL2	Reticulon 4 Receptor Like 2	0.042	-1.26	0.805644
STRBP	Spermatid Perinuclear RNA Binding Protein	< 0.001	-1.26	0.0535364
EEF1A2	Eukaryotic Translation Elongation Factor 1 Alpha 2	0.034	-1.27	0.805644
ZNF563	Zinc Finger Protein 563	0.031	-1.27	0.805644
TSPAN7	Tetraspanin 7	0.047	-1.27	0.805644
EIF5AL1	Eukaryotic Translation Initiation Factor 5A Like 1	0.041	-1.27	0.805644
C1QTNF4	C1q And TNF Related 4	0.045	-1.27	0.805644
EFNB2	Ephrin B2	0.014	-1.27	0.805644
SERPINE2	Serpin Family E Member 2	0.007	-1.27	0.805644
ADGRA3	Adhesion G Protein-Coupled Receptor A3	0.004	-1.27	0.80503
STXBP1	Syntaxin Binding Protein 1	0.007	-1.28	0.805644
DBNDD1	Dysbindin Domain Containing 1	0.01	-1.28	0.805644
SYBU	Syntabulin	0.02	-1.28	0.805644
MACROD2	Mono-ADP Ribosylhydrolase 2	0.012	-1.28	0.805644
MAPT	Microtubule Associated Protein Tau	0.036	-1.28	0.805644
MOCS1	Molybdenum Cofactor Synthesis 1	0.016	-1.28	0.805644
SARDH	Sarcosine Dehydrogenase	0.004	-1.28	0.80503
ELFN2	Extracellular Leucine Rich Repeat And Fibronectin Type III Domain Containing 2	0.006	-1.28	0.805644
PDZK1IP1	PDZK1 Interacting Protein 1	0.034	-1.29	0.805644
SLC7A8	Solute Carrier Family 7 Member 8	0.027	-1.29	0.805644
PTPRF	Protein Tyrosine Phosphatase Receptor Type F	0.036	-1.29	0.805644
TXNRD3	Thioredoxin Reductase 3	0.005	-1.29	0.805644
DLGAP1	DLG Associated Protein 1	0.044	-1.29	0.805644
SOX8	SRY-Box Transcription Factor 8	0.005	-1.29	0.805644
PGLYRP2	Peptidoglycan Recognition Protein 2	0.036	-1.29	0.805644
SLC17A7	Solute Carrier Family 17 Member 7	0.037	-1.29	0.805644
P3H2	Prolyl 3-Hydroxylase 2	0.033	-1.3	0.805644
TUSC3	Tumor Suppressor Candidate 3	0.045	-1.3	0.805644
DIRAS1	DIRAS Family Gtpase 1	0.027	-1.3	0.805644
FAIM2	Fas Apoptotic Inhibitory Molecule 2	0.046	-1.3	0.805644
MFSD6L	Major Facilitator Superfamily Domain Containing 6 Like	0.043	-1.3	0.805644
FBXL16	F-Box And Leucine Rich Repeat Protein 16	0.011	-1.31	0.805644
CNN3	Calponin 3	0.002	-1.31	0.674314
CAMK2A	Calcium/Calmodulin Dependent Protein Kinase II Alpha	0.028	-1.31	0.805644
TFCP2L1	Transcription Factor CP2 Like 1	0.033	-1.32	0.805644
RASL10B	RAS Like Family 10 Member B	0.027	-1.32	0.805644
GRIA2	Glutamate Ionotropic Receptor AMPA Type Subunit 2	0.036	-1.32	0.805644
MAP2	Microtubule Associated Protein 2	0.02	-1.32	0.805644
CELF3	CUGBP Elav-Like Family Member 3	0.042	-1.32	0.805644
ANK2	Ankyrin 2	0.033	-1.32	0.805644
FGFR4	Fibroblast Growth Factor Receptor 4	0.021	-1.32	0.805644
DPF3	Double PHD Fingers 3	0.004	-1.33	0.80259
KHDRBS3	KH RNA Binding Domain Containing, Signal Transduction Associated 3	0.042	-1.33	0.805644
GAD1	Glutamate Decarboxylase 1	0.049	-1.33	0.805644
CDK5R2	Cyclin Dependent Kinase 5 Regulatory Subunit 2	0.028	-1.33	0.805644
SLC1A2	Solute Carrier Family 1 Member 2	0.048	-1.34	0.805644
NDRG4	NDRG Family Member 4	0.024	-1.34	0.805644
GCAT	Glycine C-Acetyltransferase	0.009	-1.34	0.805644
TAGLN3	Transgelin 3	0.025	-1.34	0.805644
NPTX1	Neuronal Pentraxin 1	0.007	-1.34	0.805644
PRH1	Proline Rich Protein Haeiii Subfamily 1	0.012	-1.34	0.805644
CSPG5	Chondroitin Sulfate Proteoglycan 5	0.042	-1.35	0.805644
DSCAML1	DS Cell Adhesion Molecule Like 1	0.032	-1.35	0.805644
PDE8B	Phosphodiesterase 8B	0.025	-1.35	0.805644
NRXN2	Neurexin 2	0.024	-1.35	0.805644
GYPE	Glycophorin E (MNS Blood Group)	0.049	-1.35	0.805644
ACTG2	Actin Gamma 2, Smooth Muscle	0.03	-1.36	0.805644
CC2D2A	Coiled-Coil And C2 Domain Containing 2A	0.017	-1.36	0.805644
HOMER1	Homer Scaffold Protein 1	0.014	-1.37	0.805644
GPM6A	Glycoprotein M6A	0.036	-1.37	0.805644
ANKRD31	Ankyrin Repeat Domain 31	0.034	-1.37	0.805644
PDZD7	PDZ Domain Containing 7	0.038	-1.37	0.805644
RAPGEF5	Rap Guanine Nucleotide Exchange Factor 5	0.039	-1.37	0.805644
LRP5	LDL Receptor Related Protein 5	0.005	-1.38	0.805644
RYR1	Ryanodine Receptor 1	0.012	-1.38	0.805644
GPC3	Glypican 3	0.015	-1.38	0.805644
GRIA1	Glutamate Ionotropic Receptor AMPA Type Subunit 1	0.047	-1.38	0.805644
NALF1	NALCN Channel Auxiliary Factor 1	0.047	-1.38	0.805644
STXBP4	Syntaxin Binding Protein 4	0.001	-1.39	0.674314
PFDN4	Prefoldin Subunit 4	0.034	-1.39	0.805644
KLC3	Kinesin Light Chain 3	0.011	-1.39	0.805644
ZNF835	Zinc Finger Protein 835	0.005	-1.39	0.805644
TNNT1	Troponin T1, Slow Skeletal Type	0.04	-1.39	0.805644
DEGS2	Delta 4-Desaturase, Sphingolipid 2	0.004	-1.4	0.80503
PPP2R2C	Protein Phosphatase 2 Regulatory Subunit Bgamma	0.026	-1.4	0.805644
SPRED3	Sprouty Related EVH1 Domain Containing 3	0.015	-1.4	0.805644
SOBP	Sine Oculis Binding Protein Homolog	0.006	-1.4	0.805644
KRT2	Keratin 2	0.023	-1.4	0.805644
HPCA	Hippocalcin	0.012	-1.4	0.805644
POTEI	POTE Ankyrin Domain Family Member I	0.017	-1.4	0.805644
SOX2	SRY-Box Transcription Factor 2	0.042	-1.4	0.805644
SLC16A11	Solute Carrier Family 16 Member 11	< 0.001	-1.41	0.429536
ATP2B2	Atpase Plasma Membrane Ca2+ Transporting 2	0.046	-1.41	0.805644
CCK	Cholecystokinin	0.015	-1.42	0.805644
KCNC1	Potassium Voltage-Gated Channel Subfamily C Member 1	0.034	-1.42	0.805644
SDC2	Syndecan 2	0.042	-1.42	0.805644
COLEC12	Collectin Subfamily Member 12	0.03	-1.42	0.805644
TNR	Tenascin R	0.041	-1.42	0.805644
GALNT16	Polypeptide N-Acetylgalactosaminyltransferase 16	0.04	-1.43	0.805644
TTC9B	Tetratricopeptide Repeat Domain 9B	0.038	-1.43	0.805644
PRSS57	Serine Protease 57	0.004	-1.43	0.80503
MMEL1	Membrane Metalloendopeptidase Like 1	0.004	-1.43	0.80259
ATP1A3	Atpase Na+/K+ Transporting Subunit Alpha 3	0.003	-1.43	0.80259
POTEM	POTE Ankyrin Domain Family Member M	0.015	-1.44	0.805644
CAMSAP3	Calmodulin Regulated Spectrin Associated Protein Family Member 3	0.017	-1.44	0.805644
TEDC2	Tubulin Epsilon And Delta Complex 2	0.022	-1.44	0.805644
TTYH1	Tweety Family Member 1	0.018	-1.44	0.805644
KIF5A	Kinesin Family Member 5A	0.01	-1.44	0.805644
EPB41L1	Erythrocyte Membrane Protein Band 4.1 Like 1	0.013	-1.45	0.805644
STMN2	Stathmin 2	0.013	-1.45	0.805644
MXRA8	Matrix Remodeling Associated 8	0.004	-1.46	0.805644
TUBB3	Tubulin Beta 3 Class III	0.012	-1.46	0.805644
APBA1	Amyloid Beta Precursor Protein Binding Family A Member 1	0.002	-1.47	0.674314
ACTC1	Actin Alpha Cardiac Muscle 1	0.046	-1.47	0.805644
EPHA7	EPH Receptor A7	0.023	-1.47	0.805644
RGPD3	RANBP2 Like And GRIP Domain Containing 3	0.016	-1.48	0.805644
SLCO1C1	Solute Carrier Organic Anion Transporter Family Member 1C1	0.035	-1.48	0.805644
GRIA3	Glutamate Ionotropic Receptor AMPA Type Subunit 3	0.027	-1.48	0.805644
FHAD1	Forkhead Associated Phosphopeptide Binding Domain 1	0.029	-1.48	0.805644
BRINP1	BMP/Retinoic Acid Inducible Neural Specific 1	0.004	-1.49	0.80259
SEZ6L2	Seizure Related 6 Homolog Like 2	0.006	-1.49	0.805644
GRIP1	Glutamate Receptor Interacting Protein 1	0.04	-1.5	0.805644
EPHA5	EPH Receptor A5	0.039	-1.5	0.805644
DPYSL4	Dihydropyrimidinase Like 4	0.048	-1.5	0.805644
ABCA6	ATP Binding Cassette Subfamily A Member 6	0.007	-1.51	0.805644
FHOD3	Formin Homology 2 Domain Containing 3	0.027	-1.51	0.805644
PPM1E	Protein Phosphatase, Mg2+/Mn2+ Dependent 1E	0.03	-1.51	0.805644
PROM2	Prominin 2	0.018	-1.51	0.805644
RBFOX2	RNA Binding Fox-1 Homolog 2	0.003	-1.51	0.80259
MYO1A	Myosin IA	0.003	-1.52	0.768438
GRM7	Glutamate Metabotropic Receptor 7	0.007	-1.53	0.805644
BCAM	Basal Cell Adhesion Molecule (Lutheran Blood Group)	0.015	-1.53	0.805644
STARD13	Star Related Lipid Transfer Domain Containing 13	0.003	-1.53	0.80259
PTPN20	Protein Tyrosine Phosphatase Non-Receptor Type 20	0.035	-1.54	0.805644
KNDC1	Kinase Non-Catalytic C-Lobe Domain Containing 1	0.001	-1.54	0.674314
DCLK1	Doublecortin Like Kinase 1	0.006	-1.55	0.805644
ADCY2	Adenylate Cyclase 2	0.02	-1.55	0.805644
IGSF21	Immunoglobin Superfamily Member 21	0.039	-1.56	0.805644
BRINP2	BMP/Retinoic Acid Inducible Neural Specific 2	0.008	-1.56	0.805644
MYH10	Myosin Heavy Chain 10	0.004	-1.56	0.80503
STAC2	SH3 And Cysteine Rich Domain 2	0.002	-1.57	0.722458
EVPL	Envoplakin	0.001	-1.58	0.674314
RGS4	Regulator Of G Protein Signaling 4	0.03	-1.58	0.805644
GRIN1	Glutamate Ionotropic Receptor NMDA Type Subunit 1	0.007	-1.58	0.805644
AOC1	Amine Oxidase Copper Containing 1	0.049	-1.59	0.805644
RASD2	RASD Family Member 2	0.031	-1.59	0.805644
MAGI1	Membrane Associated Guanylate Kinase, WW And PDZ Domain Containing 1	0.03	-1.59	0.805644
SULT1A4	Sulfotransferase Family 1A Member 4	0.037	-1.59	0.805644
DLL3	Delta Like Canonical Notch Ligand 3	0.021	-1.59	0.805644
TUBB8B	Tubulin Beta 8B	0.042	-1.6	0.805644
NKAIN2	Sodium/Potassium Transporting Atpase Interacting 2	0.006	-1.6	0.805644
ADGRL3	Adhesion G Protein-Coupled Receptor L3	0.007	-1.61	0.805644
GABRA3	Gamma-Aminobutyric Acid Type A Receptor Subunit Alpha3	0.01	-1.61	0.805644
NRCAM	Neuronal Cell Adhesion Molecule	< 0.001	-1.62	0.0895703
LRRC36	Leucine Rich Repeat Containing 36	0.001	-1.63	0.546951
MAPK4	Mitogen-Activated Protein Kinase 4	0.047	-1.63	0.805644
CHRNB2	Cholinergic Receptor Nicotinic Beta 2 Subunit	0.046	-1.63	0.805644
RAG1	Recombination Activating 1	0.008	-1.63	0.805644
LMOD1	Leiomodin 1	0.013	-1.64	0.805644
CTTNBP2	Cortactin Binding Protein 2	0.002	-1.64	0.728671
BHLHE22	Basic Helix-Loop-Helix Family Member E22	0.014	-1.65	0.805644
LPL	Lipoprotein Lipase	0.004	-1.66	0.80259
MEIOC	Meiosis Specific With Coiled-Coil Domain	0.048	-1.66	0.805644
HOXA5	Homeobox A5	0.026	-1.67	0.805644
TGFBR3L	Transforming Growth Factor Beta Receptor 3 Like	0.018	-1.67	0.805644
STXBP6	Syntaxin Binding Protein 6	0.013	-1.67	0.805644
LCA5	Lebercilin LCA5	0.006	-1.69	0.805644
RIMS4	Regulating Synaptic Membrane Exocytosis 4	0.047	-1.69	0.805644
VSTM2B	V-Set And Transmembrane Domain Containing 2B	0.016	-1.7	0.805644
FEZF2	FEZ Family Zinc Finger 2	0.002	-1.7	0.674314
TMEM132A	Transmembrane Protein 132A	0.002	-1.7	0.722458
FOXH1	Forkhead Box H1	0.017	-1.71	0.805644
ASIC2	Acid Sensing Ion Channel Subunit 2	0.006	-1.71	0.805644
NTRK3	Neurotrophic Receptor Tyrosine Kinase 3	0.006	-1.71	0.805644
FNDC5	Fibronectin Type III Domain Containing 5	0.008	-1.72	0.805644
ERBB4	Erb-B2 Receptor Tyrosine Kinase 4	0.01	-1.73	0.805644
KCNAB1	Potassium Voltage-Gated Channel Subfamily A Regulatory Beta Subunit 1	0.004	-1.73	0.80503
GPR176	G Protein-Coupled Receptor 176	0.017	-1.73	0.805644
TTLL10	Tubulin Tyrosine Ligase Like 10	0.001	-1.74	0.579424
TJP1	Tight Junction Protein 1	0.002	-1.77	0.674314
GLRB	Glycine Receptor Beta	0.012	-1.78	0.805644
TACSTD2	Tumor Associated Calcium Signal Transducer 2	0.005	-1.79	0.805644
SYN3	Synapsin III	0.026	-1.8	0.805644
SHC3	SHC Adaptor Protein 3	0.009	-1.8	0.805644
GABRD	Gamma-Aminobutyric Acid Type A Receptor Subunit Delta	0.004	-1.82	0.80503
DMRTC1	DMRT Like Family C1	0.028	-1.83	0.805644
ABCC8	ATP Binding Cassette Subfamily C Member 8	0.023	-1.87	0.805644
FIBCD1	Fibrinogen C Domain Containing 1	0.016	-1.87	0.805644
GSTA1	Glutathione S-Transferase Alpha 1	0.009	-1.87	0.805644
MESP2	Mesoderm Posterior Bhlh Transcription Factor 2	0.016	-1.88	0.805644
GLRA2	Glycine Receptor Alpha 2	0.027	-1.89	0.805644
PLS3	Plastin 3	< 0.001	-1.9	0.0535364
RALYL	RALY RNA Binding Protein Like	0.001	-1.94	0.579424
RGS11	Regulator Of G Protein Signaling 11	0.047	-1.96	0.805644
INSYN2A	Inhibitory Synaptic Factor 2A	0.008	-1.96	0.805644
FOLR3	Folate Receptor Gamma	< 0.001	-1.99	0.479431
KCNJ10	Potassium Inwardly Rectifying Channel Subfamily J Member 10	0.001	-1.99	0.674314
DNAH11	Dynein Axonemal Heavy Chain 11	0.016	-1.99	0.805644
HTR2B	5-Hydroxytryptamine Receptor 2B	0.033	-1.99	0.805644
CASQ1	Calsequestrin 1	0.029	-2.08	0.805644
DNAAF3	Dynein Axonemal Assembly Factor 3	0.038	-2.1	0.805644
MAGI2	Membrane Associated Guanylate Kinase, WW And PDZ Domain Containing 2	0.003	-2.18	0.80259
CFAP61	Cilia And Flagella Associated Protein 61	0.029	-2.19	0.805644
KCNQ2	Potassium Voltage-Gated Channel Subfamily Q Member 2	0.003	-2.2	0.768438
GRIP2	Glutamate Receptor Interacting Protein 2	0.022	-2.23	0.805644
HOXA7	Homeobox A7	< 0.001	-2.26	0.546951
SLC12A1	Solute Carrier Family 12 Member 1	0.014	-2.28	0.805644
TP53TG3D	TP53 Target 3D	0.029	-2.29	0.805644
MEDAG	Mesenteric Estrogen Dependent Adipogenesis	0.003	-2.33	0.795805
VWA3B	Von Willebrand Factor A Domain Containing 3B	0.028	-2.35	0.805644
RPS4Y2	Ribosomal Protein S4 Y-Linked 2	0.046	-2.37	0.805644
GRM6	Glutamate Metabotropic Receptor 6	0.033	-2.39	0.805644
NPR1	Natriuretic Peptide Receptor 1	0.016	-2.48	0.805644
CFAP46	Cilia And Flagella Associated Protein 46	0.002	-2.55	0.674314
TACR3	Tachykinin Receptor 3	0.027	-2.59	0.805644
TREML4	Triggering Receptor Expressed On Myeloid Cells Like 4	0.024	-2.61	0.805644
CRHR1	Corticotropin Releasing Hormone Receptor 1	0.02	-2.71	0.805644
NAALAD2	N-Acetylated Alpha-Linked Acidic Dipeptidase 2	0.004	-2.77	0.80503
TFAP2A	Transcription Factor AP-2 Alpha	0.016	-2.8	0.805644
TNNI3	Troponin I3, Cardiac Type	0.002	-2.97	0.709203
CBLN2	Cerebellin 2 Precursor	< 0.001	-3	0.198208
CYP26B1	Cytochrome P450 Family 26 Subfamily B Member 1	0.04	-3.48	0.805644
C4BPA	Complement Component 4 Binding Protein Alpha	< 0.001	-3.65	0.0535364
TBC1D3H	TBC1 Domain Family Member 3H	< 0.001	-1140.3	0.0535364

## Sheet: HRvsLR
List of 192 DEGs in HR vs LR (FC ± |1.2|, p-value < 0.05)
Gene Symbol	Gene Assignment	p-value	Fold-Change	padj
FBXO10	F-Box Protein 10	0.007	3.62	0.999955
FBXO16	F-Box Protein 16	0.002	2.62	0.999955
CNDP1	Carnosine Dipeptidase 1	0.002	2.34	0.999955
MTRNR2L8	MT-RNR2 Like 8	0.002	2.31	0.999955
RNF150	Ring Finger Protein 150	0.015	2.28	0.999955
NECTIN2	Nectin Cell Adhesion Molecule 2	< 0.001	2.22	0.999955
TPO	Thyroid Peroxidase	0.002	2.17	0.999955
HSPB6	Heat Shock Protein Family B (Small) Member 6	0.029	2.13	0.999955
MANSC4	MANSC Domain Containing 4	0.005	2.13	0.999955
CHST6	Carbohydrate Sulfotransferase 6	0.007	2.09	0.999955
H3C12	H3 Clustered Histone 12	0.033	2.06	0.999955
VPREB1	V-Set Pre-B Cell Surrogate Light Chain 1	0.014	2.01	0.999955
TWIST2	Twist Family Bhlh Transcription Factor 2	0.015	1.93	0.999955
USP50	Ubiquitin Specific Peptidase 50	0.026	1.91	0.999955
SRGAP1	SLIT-ROBO Rho Gtpase Activating Protein 1	0.001	1.86	0.999955
LEKR1	Leucine, Glutamate And Lysine Rich 1	0.011	1.84	0.999955
RYR2	Ryanodine Receptor 2	0.011	1.84	0.999955
RHOD	Ras Homolog Family Member D	0.01	1.83	0.999955
PLG	Plasminogen	0.023	1.73	0.999955
MYOM2	Myomesin 2	0.049	1.71	0.999955
COL16A1	Collagen Type XVI Alpha 1 Chain	0.032	1.68	0.999955
DNAI3	Dynein Axonemal Intermediate Chain 3	0.029	1.65	0.999955
SLC2A10	Solute Carrier Family 2 Member 10	0.04	1.65	0.999955
HHIPL1	HHIP Like 1	0.046	1.62	0.999955
SLC25A27	Solute Carrier Family 25 Member 27	0.028	1.62	0.999955
FOXD1	Forkhead Box D1	0.017	1.58	0.999955
CBS	Cystathionine Beta-Synthase	0.029	1.58	0.999955
C19orf84	Chromosome 19 Open Reading Frame 84	0.02	1.53	0.999955
WNK3	WNK Lysine Deficient Protein Kinase 3	0.045	1.52	0.999955
RGPD4	RANBP2 Like And GRIP Domain Containing 4	0.024	1.51	0.999955
PLIN1	Perilipin 1	0.019	1.5	0.999955
RNASE1	Ribonuclease A Family Member 1, Pancreatic	0.024	1.49	0.999955
MEX3A	Mex-3 RNA Binding Family Member A	0.032	1.48	0.999955
NFATC4	Nuclear Factor Of Activated T Cells 4	0.049	1.46	0.999955
SUSD2	Sushi Domain Containing 2	0.005	1.46	0.999955
OSCP1	Organic Solute Carrier Partner 1	0.023	1.41	0.999955
IL9R	Interleukin 9 Receptor	0.028	1.38	0.999955
TMEM262	Transmembrane Protein 262	0.035	1.38	0.999955
FAM110C	Family With Sequence Similarity 110 Member C	0.017	1.36	0.999955
CABYR	Calcium Binding Tyrosine Phosphorylation Regulated	0.041	1.36	0.999955
CHDH	Choline Dehydrogenase	0.049	1.35	0.999955
ZDHHC11B	Zinc Finger DHHC-Type Containing 11B	0.024	1.34	0.999955
SGSM1	Small G Protein Signaling Modulator 1	< 0.001	1.34	0.999955
SCN4B	Sodium Voltage-Gated Channel Beta Subunit 4	0.043	1.34	0.999955
GRIN3B	Glutamate Ionotropic Receptor NMDA Type Subunit 3B	0.047	1.32	0.999955
OR11G2	Olfactory Receptor Family 11 Subfamily G Member 2	0.027	1.31	0.999955
GAS2	Growth Arrest Specific 2	0.022	1.3	0.999955
CRHBP	Corticotropin Releasing Hormone Binding Protein	0.036	1.3	0.999955
GLB1L2	Galactosidase Beta 1 Like 2	0.031	1.29	0.999955
GALNT8	Polypeptide N-Acetylgalactosaminyltransferase 8	0.035	1.29	0.999955
ZNF20	Zinc Finger Protein 20	0.017	1.28	0.999955
ARHGEF25	Rho Guanine Nucleotide Exchange Factor 25	0.035	1.27	0.999955
ZNF683	Zinc Finger Protein 683	0.017	1.27	0.999955
RIBC1	RIB43A Domain With Coiled-Coils 1	0.022	1.27	0.999955
ALPK3	Alpha Kinase 3	0.01	1.27	0.999955
NTN5	Netrin 5	0.009	1.26	0.999955
ZDHHC19	Zinc Finger DHHC-Type Palmitoyltransferase 19	0.039	1.26	0.999955
RIPK4	Receptor Interacting Serine/Threonine Kinase 4	0.029	1.25	0.999955
TGM1	Transglutaminase 1	0.044	1.24	0.999955
NOXRED1	NADP Dependent Oxidoreductase Domain Containing 1	0.025	1.22	0.999955
PRSS36	Serine Protease 36	0.022	1.21	0.999955
SUV39H2	SUV39H2 Histone Lysine Methyltransferase	0.039	1.21	0.999955
ZNF566	Zinc Finger Protein 566	0.009	1.2	0.999955
ZNF135	Zinc Finger Protein 135	0.019	-1.21	0.999955
H2BC11	H2B Clustered Histone 11	0.039	-1.21	0.999955
POMC	Proopiomelanocortin	0.026	-1.21	0.999955
ITGAV	Integrin Subunit Alpha V	0.044	-1.21	0.999955
SLC22A23	Solute Carrier Family 22 Member 23	0.006	-1.22	0.999955
NPRL3	NPR3 Like, GATOR1 Complex Subunit	0.03	-1.22	0.999955
MRAS	Muscle RAS Oncogene Homolog	0.021	-1.23	0.999955
FILIP1L	Filamin A Interacting Protein 1 Like	0.023	-1.23	0.999955
PLEKHN1	Pleckstrin Homology Domain Containing N1	0.034	-1.23	0.999955
NEURL1B	Neuralized E3 Ubiquitin Protein Ligase 1B	0.021	-1.23	0.999955
SERPINE2	Serpin Family E Member 2	0.015	-1.24	0.999955
SASH1	SAM And SH3 Domain Containing 1	0.022	-1.24	0.999955
SLC6A8	Solute Carrier Family 6 Member 8	0.05	-1.24	0.999955
TXNRD3	Thioredoxin Reductase 3	0.033	-1.24	0.999955
PDGFC	Platelet Derived Growth Factor C	0.015	-1.25	0.999955
UNC13B	Unc-13 Homolog B	0.021	-1.25	0.999955
GUCY1A1	Guanylate Cyclase 1 Soluble Subunit Alpha 1	0.014	-1.25	0.999955
NKD1	NKD Inhibitor Of WNT Signaling Pathway 1	0.036	-1.26	0.999955
DIRAS1	DIRAS Family Gtpase 1	0.043	-1.26	0.999955
ZRANB3	Zinc Finger RANBP2-Type Containing 3	0.043	-1.26	0.999955
ACY3	Aminoacylase 3	0.021	-1.26	0.999955
IQCK	IQ Motif Containing K	0.035	-1.26	0.999955
CCDC62	Coiled-Coil Domain Containing 62	0.025	-1.26	0.999955
SMARCA1	SWI/SNF Related, Matrix Associated, Actin Dependent Regulator Of Chromatin, Subfamily A, Member 1	0.029	-1.26	0.999955
EME1	Essential Meiotic Structure-Specific Endonuclease 1	0.027	-1.27	0.999955
LRP5	LDL Receptor Related Protein 5	0.046	-1.27	0.999955
CBX2	Chromobox 2	0.032	-1.27	0.999955
FBXL16	F-Box And Leucine Rich Repeat Protein 16	0.021	-1.27	0.999955
EBLN2	Endogenous Bornavirus Like Nucleoprotein 2	0.048	-1.28	0.999955
SCNN1D	Sodium Channel Epithelial 1 Subunit Delta	0.004	-1.28	0.999955
STXBP4	Syntaxin Binding Protein 4	0.027	-1.29	0.999955
NPTX1	Neuronal Pentraxin 1	0.027	-1.29	0.999955
BCAT1	Branched Chain Amino Acid Transaminase 1	0.036	-1.29	0.999955
PCYT1B	Phosphate Cytidylyltransferase 1B, Choline	0.026	-1.3	0.999955
TDRD9	Tudor Domain Containing 9	0.02	-1.3	0.999955
RNFT2	Ring Finger Protein, Transmembrane 2	0.008	-1.31	0.999955
DOCK1	Dedicator Of Cytokinesis 1	0.021	-1.31	0.999955
LOXHD1	Lipoxygenase Homology PLAT Domains 1	0.035	-1.31	0.999955
ANK2	Ankyrin 2	0.044	-1.32	0.999955
SCN2A	Sodium Voltage-Gated Channel Alpha Subunit 2	0.037	-1.34	0.999955
OR2W3	Olfactory Receptor Family 2 Subfamily W Member 3	0.023	-1.35	0.999955
NRCAM	Neuronal Cell Adhesion Molecule	0.004	-1.35	0.999955
SOX7	SRY-Box Transcription Factor 7	0.03	-1.36	0.999955
FGFR4	Fibroblast Growth Factor Receptor 4	0.012	-1.36	0.999955
LRRC36	Leucine Rich Repeat Containing 36	0.021	-1.37	0.999955
APBA1	Amyloid Beta Precursor Protein Binding Family A Member 1	0.009	-1.37	0.999955
SLC7A9	Solute Carrier Family 7 Member 9	0.019	-1.38	0.999955
ELAVL4	ELAV Like RNA Binding Protein 4	0.019	-1.38	0.999955
CELF3	CUGBP Elav-Like Family Member 3	0.038	-1.38	0.999955
MYLPF	Myosin Light Chain, Phosphorylatable, Fast Skeletal Muscle	0.022	-1.38	0.999955
CAV1	Caveolin 1	0.031	-1.38	0.999955
ERG	ETS Transcription Factor ERG	0.044	-1.38	0.999955
CC2D2A	Coiled-Coil And C2 Domain Containing 2A	0.015	-1.39	0.999955
PRKG2	Protein Kinase Cgmp-Dependent 2	0.045	-1.39	0.999955
FGF9	Fibroblast Growth Factor 9	0.039	-1.39	0.999955
ARHGAP20	Rho Gtpase Activating Protein 20	0.039	-1.39	0.999955
BNC2	Basonuclin 2	0.023	-1.39	0.999955
MCF2L2	MCF.2 Cell Line Derived Transforming Sequence-Like 2	0.008	-1.39	0.999955
CD1B	CD1b Molecule	0.017	-1.39	0.999955
GRB14	Growth Factor Receptor Bound Protein 14	0.024	-1.4	0.999955
LHFPL6	LHFPL Tetraspan Subfamily Member 6	0.02	-1.41	0.999955
SLC8A2	Solute Carrier Family 8 Member A2	0.039	-1.41	0.999955
TTC28	Tetratricopeptide Repeat Domain 28	0.005	-1.42	0.999955
GRM5	Glutamate Metabotropic Receptor 5	0.049	-1.43	0.999955
SEC14L4	SEC14 Like Lipid Binding 4	0.022	-1.43	0.999955
NOVA1	NOVA Alternative Splicing Regulator 1	0.044	-1.44	0.999955
CHRFAM7A	CHRNA7 (Exons 5-10) And FAM7A (Exons A-E) Fusion	0.02	-1.44	0.999955
ITLN1	Intelectin 1	0.011	-1.45	0.999955
ACTG2	Actin Gamma 2, Smooth Muscle	0.018	-1.45	0.999955
TTLL10	Tubulin Tyrosine Ligase Like 10	0.038	-1.46	0.999955
CADPS2	Calcium Dependent Secretion Activator 2	0.041	-1.47	0.999955
STARD13	Star Related Lipid Transfer Domain Containing 13	0.009	-1.49	0.999955
PDE1A	Phosphodiesterase 1A	0.038	-1.49	0.999955
TLN2	Talin 2	0.017	-1.49	0.999955
RBPMS2	RNA Binding Protein, Mrna Processing Factor 2	0.034	-1.51	0.999955
FJX1	Four-Jointed Box Kinase 1	0.033	-1.52	0.999955
CTTNBP2	Cortactin Binding Protein 2	0.011	-1.52	0.999955
MMP21	Matrix Metallopeptidase 21	0.037	-1.53	0.999955
LY6G6C	Lymphocyte Antigen 6 Family Member G6C	0.041	-1.53	0.999955
RAI14	Retinoic Acid Induced 14	0.03	-1.54	0.999955
VSTM2B	V-Set And Transmembrane Domain Containing 2B	0.044	-1.54	0.999955
TUBB3	Tubulin Beta 3 Class III	0.005	-1.55	0.999955
AREG	Amphiregulin	0.021	-1.56	0.999955
PRL	Prolactin	0.045	-1.57	0.999955
NTRK2	Neurotrophic Receptor Tyrosine Kinase 2	0.001	-1.58	0.999955
KRT2	Keratin 2	0.003	-1.58	0.999955
CHSY3	Chondroitin Sulfate Synthase 3	0.038	-1.59	0.999955
C4orf36	Chromosome 4 Open Reading Frame 36	0.042	-1.61	0.999955
DYNLT5	Dynein Light Chain Tctex-Type Family Member 5	0.027	-1.63	0.999955
DPYSL4	Dihydropyrimidinase Like 4	0.01	-1.63	0.999955
HOXA5	Homeobox A5	0.02	-1.66	0.999955
AK7	Adenylate Kinase 7	0.034	-1.66	0.999955
SCHIP1	Schwannomin Interacting Protein 1	0.02	-1.66	0.999955
RALYL	RALY RNA Binding Protein Like	0.019	-1.67	0.999955
AFAP1L1	Actin Filament Associated Protein 1 Like 1	0.002	-1.69	0.999955
KCNQ2	Potassium Voltage-Gated Channel Subfamily Q Member 2	0.037	-1.7	0.999955
SKIDA1	SKI/DACH Domain Containing 1	0.023	-1.7	0.999955
GLI3	GLI Family Zinc Finger 3	0.02	-1.77	0.999955
H3C13	H3 Clustered Histone 13	0.042	-1.77	0.999955
KCNJ10	Potassium Inwardly Rectifying Channel Subfamily J Member 10	0.011	-1.81	0.999955
MEDAG	Mesenteric Estrogen Dependent Adipogenesis	0.037	-1.81	0.999955
LURAP1L	Leucine Rich Adaptor Protein 1 Like	0.009	-1.83	0.999955
CCL25	C-C Motif Chemokine Ligand 25	0.034	-1.83	0.999955
ATRNL1	Attractin Like 1	0.003	-1.86	0.999955
ENTPD3	Ectonucleoside Triphosphate Diphosphohydrolase 3	0.041	-1.87	0.999955
ZBED9	Zinc Finger BED-Type Containing 9	0.023	-1.88	0.999955
SOX11	SRY-Box Transcription Factor 11	0.03	-1.9	0.999955
MRGPRE	MAS Related GPR Family Member E	0.048	-1.91	0.999955
AIF1L	Allograft Inflammatory Factor 1 Like	0.011	-1.91	0.999955
HECW1	HECT, C2 And WW Domain Containing E3 Ubiquitin Protein Ligase 1	0.032	-1.91	0.999955
DNAH14	Dynein Axonemal Heavy Chain 14	0.041	-1.94	0.999955
MYO18B	Myosin XVIIIB	0.032	-1.95	0.999955
DOK6	Docking Protein 6	0.017	-1.96	0.999955
CLVS1	Clavesin 1	0.008	-2.02	0.999955
MUC16	Mucin 16, Cell Surface Associated	0.016	-2.04	0.999955
DGKI	Diacylglycerol Kinase Iota	0.012	-2.09	0.999955
GLP1R	Glucagon Like Peptide 1 Receptor	0.005	-2.14	0.999955
C8orf34	Chromosome 8 Open Reading Frame 34	0.008	-2.15	0.999955
CCDC144A	Coiled-Coil Domain Containing 144A	0.008	-2.15	0.999955
SPHKAP	SPHK1 Interactor, AKAP Domain Containing	0.026	-2.19	0.999955
CHRD	Chordin	0.019	-2.33	0.999955
ARID3C	AT-Rich Interaction Domain 3C	0.015	-2.36	0.999955
TFAP2A	Transcription Factor AP-2 Alpha	0.05	-2.44	0.999955
PTH1R	Parathyroid Hormone 1 Receptor	0.022	-2.45	0.999955
PLEKHS1	Pleckstrin Homology Domain Containing S1	0.002	-2.52	0.999955
MMP1	Matrix Metallopeptidase 1	0.004	-3.13	0.999955
TBC1D3F	TBC1 Domain Family Member 3F	0.012	-5.03	0.999955
TBC1D3H	TBC1 Domain Family Member 3H	0.002	-80.56	0.999955
TBC1D3G	TBC1 Domain Family Member 3G	0.002	-355.26	0.999955

## Sheet: Females_MDDvsHR
List of 399 DEGs in females MDD vs females HR (FC ± |1.2|, p-value < 0.05).
Gene Symbol	Gene Assignment	p-value	Fold-Change	padj
TBC1D3	TBC1 Domain Family Member 3	0.001	30.28	0.99992
ADARB2	Adenosine Deaminase RNA Specific B2 (Inactive)	0.005	6.48	0.99992
NDST3	N-Deacetylase And N-Sulfotransferase 3	0.011	4.21	0.99992
CCL8	C-C Motif Chemokine Ligand 8	0.005	3.7	0.99992
KLHL41	Kelch Like Family Member 41	0.006	3.62	0.99992
GPR26	G Protein-Coupled Receptor 26	0.046	3.32	0.99992
OR2C3	Olfactory Receptor Family 2 Subfamily C Member 3	0.019	3.01	0.99992
OR6K3	Olfactory Receptor Family 6 Subfamily K Member 3	0.004	2.92	0.99992
PLSCR2	Phospholipid Scramblase 2	0.018	2.91	0.99992
CD177	CD177 Molecule	0.005	2.79	0.99992
BCL2L14	BCL2 Like 14	0.012	2.77	0.99992
MRGPRE	MAS Related GPR Family Member E	0.007	2.58	0.99992
CCL2	C-C Motif Chemokine Ligand 2	0.003	2.55	0.99992
THSD7A	Thrombospondin Type 1 Domain Containing 7A	0.009	2.55	0.99992
SIGLEC1	Sialic Acid Binding Ig Like Lectin 1	0.001	2.46	0.99992
FBLIM1	Filamin Binding LIM Protein 1	0.035	2.43	0.99992
SLC28A2	Solute Carrier Family 28 Member 2	0.038	2.42	0.99992
DCN	Decorin	0.03	2.39	0.99992
HESX1	HESX Homeobox 1	0.021	2.38	0.99992
SLC7A4	Solute Carrier Family 7 Member 4	0.015	2.34	0.99992
IFI44L	Interferon Induced Protein 44 Like	0.005	2.3	0.99992
TPSAB1	Tryptase Alpha/Beta 1	0.012	2.29	0.99992
IFI27	Interferon Alpha Inducible Protein 27	0.016	2.28	0.99992
CCNA1	Cyclin A1	< 0.001	2.26	0.244299
EPHA10	EPH Receptor A10	0.03	2.25	0.99992
PRRG1	Proline Rich And Gla Domain 1	0.012	2.25	0.99992
PROX1	Prospero Homeobox 1	0.049	2.25	0.99992
RSAD2	Radical S-Adenosyl Methionine Domain Containing 2	0.018	2.2	0.99992
CD163L1	CD163 Molecule Like 1	0.047	2.18	0.99992
SFTPB	Surfactant Protein B	0.046	2.16	0.99992
USP18	Ubiquitin Specific Peptidase 18	0.002	2.14	0.99992
ISG15	ISG15 Ubiquitin Like Modifier	0.006	2.13	0.99992
CFAP141	Cilia And Flagella Associated Protein 141	0.028	2.12	0.99992
PARD3B	Par-3 Family Cell Polarity Regulator Beta	0.036	2.11	0.99992
APOBEC3B	Apolipoprotein B Mrna Editing Enzyme Catalytic Subunit 3B	0.012	2.1	0.99992
SPAG17	Sperm Associated Antigen 17	0.034	2.09	0.99992
H2BE1	H2B.E Variant Histone 1	0.001	2.04	0.99992
IFIT1	Interferon Induced Protein With Tetratricopeptide Repeats 1	0.012	2.04	0.99992
DLC1	DLC1 Rho Gtpase Activating Protein	0.01	2	0.99992
IFI44	Interferon Induced Protein 44	0.01	1.99	0.99992
SPESP1	Sperm Equatorial Segment Protein 1	0.027	1.98	0.99992
CXCL10	C-X-C Motif Chemokine Ligand 10	0.026	1.97	0.99992
TMC4	Transmembrane Channel Like 4	< 0.001	1.96	0.177335
OAS3	2'-5'-Oligoadenylate Synthetase 3	0.009	1.96	0.99992
CMPK2	Cytidine/Uridine Monophosphate Kinase 2	0.013	1.95	0.99992
VEPH1	Ventricular Zone Expressed PH Domain Containing 1	0.005	1.94	0.99992
HPN	Hepsin	0.016	1.91	0.99992
DZIP1L	DAZ Interacting Zinc Finger Protein 1 Like	0.012	1.9	0.99992
PTGES3L	Prostaglandin E Synthase 3 Like	0.03	1.9	0.99992
TMEM92	Transmembrane Protein 92	0.009	1.88	0.99992
MX1	MX Dynamin Like Gtpase 1	0.004	1.87	0.99992
BOK	BCL2 Family Apoptosis Regulator BOK	0.003	1.85	0.99992
MMP8	Matrix Metallopeptidase 8	0.003	1.85	0.99992
TEX101	Testis Expressed 101	0.032	1.85	0.99992
PTH2R	Parathyroid Hormone 2 Receptor	0.012	1.84	0.99992
PLSCR4	Phospholipid Scramblase 4	0.048	1.84	0.99992
TMEM132C	Transmembrane Protein 132C	0.044	1.83	0.99992
SLC8A2	Solute Carrier Family 8 Member A2	0.022	1.8	0.99992
LAMP3	Lysosomal Associated Membrane Protein 3	0.025	1.79	0.99992
SPATA1	Spermatogenesis Associated 1	0.005	1.79	0.99992
IFI6	Interferon Alpha Inducible Protein 6	0.012	1.78	0.99992
TRIM6	Tripartite Motif Containing 6	0.009	1.78	0.99992
HERC5	HECT And RLD Domain Containing E3 Ubiquitin Protein Ligase 5	0.013	1.77	0.99992
TLN2	Talin 2	0.038	1.77	0.99992
CATSPERE	Catsper Channel Auxiliary Subunit Epsilon	0.01	1.76	0.99992
BRCA2	BRCA2 DNA Repair Associated	0.014	1.75	0.99992
MYH11	Myosin Heavy Chain 11	0.031	1.75	0.99992
SERPINE1	Serpin Family E Member 1	0.002	1.73	0.99992
C1QB	Complement C1q B Chain	0.048	1.72	0.99992
MSR1	Macrophage Scavenger Receptor 1	0.01	1.71	0.99992
CCDC194	Coiled-Coil Domain Containing 194	0.023	1.71	0.99992
MCM10	Minichromosome Maintenance 10 Replication Initiation Factor	0.025	1.71	0.99992
KIF7	Kinesin Family Member 7	0.007	1.71	0.99992
AGRN	Agrin	0.003	1.7	0.99992
EXOC3L1	Exocyst Complex Component 3 Like 1	0.019	1.69	0.99992
IL31RA	Interleukin 31 Receptor A	0.003	1.69	0.99992
KIF26A	Kinesin Family Member 26A	0.022	1.68	0.99992
IFIT3	Interferon Induced Protein With Tetratricopeptide Repeats 3	0.029	1.68	0.99992
CA6	Carbonic Anhydrase 6	0.045	1.68	0.99992
ANO5	Anoctamin 5	0.005	1.68	0.99992
SAMD4A	Sterile Alpha Motif Domain Containing 4A	0.002	1.67	0.99992
TNFAIP6	TNF Alpha Induced Protein 6	0.011	1.67	0.99992
NEXN	Nexilin F-Actin Binding Protein	0.02	1.66	0.99992
ANGPT1	Angiopoietin 1	0.003	1.66	0.99992
LRRC43	Leucine Rich Repeat Containing 43	0.03	1.66	0.99992
PNMA5	PNMA Family Member 5	0.028	1.65	0.99992
SELENOP	Selenoprotein P	0.041	1.65	0.99992
IFIT2	Interferon Induced Protein With Tetratricopeptide Repeats 2	0.011	1.64	0.99992
LRRC7	Leucine Rich Repeat Containing 7	0.046	1.64	0.99992
LOC112267968	Uncharacterized LOC112267968	0.039	1.63	0.99992
SPX	Spexin Hormone	0.005	1.63	0.99992
OASL	2'-5'-Oligoadenylate Synthetase Like	0.027	1.62	0.99992
RUFY4	RUN And FYVE Domain Containing 4	0.006	1.62	0.99992
PIP5KL1	Phosphatidylinositol-4-Phosphate 5-Kinase Like 1	0.024	1.62	0.99992
OAS2	2'-5'-Oligoadenylate Synthetase 2	0.013	1.62	0.99992
LRRC37A	Leucine Rich Repeat Containing 37A	0.041	1.62	0.99992
IL27	Interleukin 27	0.019	1.61	0.99992
XCL1	X-C Motif Chemokine Ligand 1	0.003	1.61	0.99992
OAS1	2'-5'-Oligoadenylate Synthetase 1	0.022	1.61	0.99992
MIA	MIA SH3 Domain Containing	0.046	1.6	0.99992
TTC26	Tetratricopeptide Repeat Domain 26	0.007	1.6	0.99992
MARCO	Macrophage Receptor With Collagenous Structure	0.004	1.6	0.99992
CLDN23	Claudin 23	0.001	1.58	0.99992
RSPH9	Radial Spoke Head Component 9	0.027	1.58	0.99992
IFITM3	Interferon Induced Transmembrane Protein 3	0.042	1.57	0.99992
TRNP1	TMF1 Regulated Nuclear Protein 1	0.014	1.57	0.99992
CXCL8	C-X-C Motif Chemokine Ligand 8	0.032	1.56	0.99992
PLA2G7	Phospholipase A2 Group VII	< 0.001	1.56	0.244299
ZNF684	Zinc Finger Protein 684	0.008	1.56	0.99992
PLSCR1	Phospholipid Scramblase 1	0.004	1.55	0.99992
PGAM2	Phosphoglycerate Mutase 2	0.003	1.54	0.99992
GNAI1	G Protein Subunit Alpha I1	0.014	1.54	0.99992
KIR3DL1	Killer Cell Immunoglobulin Like Receptor, Three Ig Domains And Long Cytoplasmic Tail 1	0.01	1.53	0.99992
LGALS9B	Galectin 9B	0.012	1.53	0.99992
HERC6	HECT And RLD Domain Containing E3 Ubiquitin Protein Ligase Family Member 6	0.003	1.53	0.99992
PRR5-ARHGAP8	PRR5-ARHGAP8 Readthrough	0.045	1.53	0.99992
TMEM51	Transmembrane Protein 51	0.018	1.53	0.99992
CDKL1	Cyclin Dependent Kinase Like 1	0.004	1.53	0.99992
SOX7	SRY-Box Transcription Factor 7	0.028	1.52	0.99992
FAT4	FAT Atypical Cadherin 4	0.046	1.52	0.99992
XYLB	Xylulokinase	0.02	1.52	0.99992
DIXDC1	DIX Domain Containing 1	0.009	1.51	0.99992
WNT5B	Wnt Family Member 5B	0.006	1.5	0.99992
OBSL1	Obscurin Like Cytoskeletal Adaptor 1	0.03	1.5	0.99992
GAS2L3	Growth Arrest Specific 2 Like 3	0.037	1.49	0.99992
SPATC1	Spermatogenesis And Centriole Associated 1	0.043	1.49	0.99992
TFEC	Transcription Factor EC	0.005	1.49	0.99992
TLR3	Toll Like Receptor 3	0.014	1.48	0.99992
EIF2AK2	Eukaryotic Translation Initiation Factor 2 Alpha Kinase 2	0.009	1.48	0.99992
LRP6	LDL Receptor Related Protein 6	0.031	1.47	0.99992
MT2A	Metallothionein 2A	0.043	1.47	0.99992
SUCNR1	Succinate Receptor 1	0.041	1.46	0.99992
IFIT5	Interferon Induced Protein With Tetratricopeptide Repeats 5	0.014	1.46	0.99992
DDX60	Dexd/H-Box Helicase 60	0.02	1.46	0.99992
CASP5	Caspase 5	0.033	1.45	0.99992
C1R	Complement C1r	0.001	1.44	0.99992
TENM1	Teneurin Transmembrane Protein 1	0.029	1.44	0.99992
ZNF117	Zinc Finger Protein 117	0.001	1.44	0.99992
LCN2	Lipocalin 2	0.019	1.44	0.99992
HOXA9	Homeobox A9	0.028	1.43	0.99992
ANKRD9	Ankyrin Repeat Domain 9	0.012	1.43	0.99992
TDRP	Testis Development Related Protein	0.038	1.42	0.99992
IL3RA	Interleukin 3 Receptor Subunit Alpha	0.004	1.42	0.99992
BCAT1	Branched Chain Amino Acid Transaminase 1	0.046	1.42	0.99992
TDRD9	Tudor Domain Containing 9	0.025	1.41	0.99992
DDX60L	Dexd/H-Box 60 Like	0.007	1.41	0.99992
FRMD3	FERM Domain Containing 3	0.031	1.41	0.99992
TCN2	Transcobalamin 2	0.015	1.41	0.99992
IFIH1	Interferon Induced With Helicase C Domain 1	0.009	1.41	0.99992
HP	Haptoglobin	0.044	1.4	0.99992
LRRC75B	Leucine Rich Repeat Containing 75B	0.017	1.4	0.99992
CA8	Carbonic Anhydrase 8	0.039	1.4	0.99992
ODF3B	Outer Dense Fiber Of Sperm Tails 3B	0.018	1.39	0.99992
SNORC	Secondary Ossification Center Associated Regulator Of Chondrocyte Maturation	0.03	1.39	0.99992
LAP3	Leucine Aminopeptidase 3	0.032	1.39	0.99992
TNFSF10	TNF Superfamily Member 10	0.014	1.38	0.99992
DHX58	Dexh-Box Helicase 58	0.018	1.38	0.99992
SRGAP2B	SLIT-ROBO Rho Gtpase Activating Protein 2B	0.009	1.38	0.99992
PGAP1	Post-GPI Attachment To Proteins Inositol Deacylase 1	0.037	1.37	0.99992
ALDH8A1	Aldehyde Dehydrogenase 8 Family Member A1	0.019	1.37	0.99992
CNTLN	Centlein	0.009	1.36	0.99992
CDH26	Cadherin 26	0.039	1.36	0.99992
IRF7	Interferon Regulatory Factor 7	0.029	1.36	0.99992
GCSAML	Germinal Center Associated Signaling And Motility Like	0.048	1.36	0.99992
BATF3	Basic Leucine Zipper ATF-Like Transcription Factor 3	0.02	1.36	0.99992
NOMO3	NODAL Modulator 3	< 0.001	1.36	0.495841
DDX58	Dexd/H-Box Helicase 58	0.037	1.36	0.99992
TRPM4	Transient Receptor Potential Cation Channel Subfamily M Member 4	0.03	1.35	0.99992
POMC	Proopiomelanocortin	0.017	1.35	0.99992
DERPC	DERPC Proline And Glycine Rich Nuclear Protein	0.019	1.35	0.99992
LRRC37A2	Leucine Rich Repeat Containing 37 Member A2	0.045	1.35	0.99992
FLACC1	Flagellum Associated Containing Coiled-Coil Domains 1	0.037	1.34	0.99992
LYVE1	Lymphatic Vessel Endothelial Hyaluronan Receptor 1	0.047	1.34	0.99992
MX2	MX Dynamin Like Gtpase 2	0.011	1.34	0.99992
SLC16A4	Solute Carrier Family 16 Member 4	0.043	1.34	0.99992
H4C8	H4 Clustered Histone 8	0.033	1.34	0.99992
SAMD9L	Sterile Alpha Motif Domain Containing 9 Like	0.033	1.34	0.99992
FGD6	FYVE, Rhogef And PH Domain Containing 6	0.011	1.34	0.99992
KIAA1958	Kiaa1958	0.035	1.34	0.99992
TRIM22	Tripartite Motif Containing 22	0.039	1.33	0.99992
PARP12	Poly(ADP-Ribose) Polymerase Family Member 12	0.015	1.33	0.99992
SAMD9	Sterile Alpha Motif Domain Containing 9	0.023	1.33	0.99992
SHB	SH2 Domain Containing Adaptor Protein B	0.017	1.33	0.99992
APOBEC3A	Apolipoprotein B Mrna Editing Enzyme Catalytic Subunit 3A	0.011	1.32	0.99992
FZD5	Frizzled Class Receptor 5	0.018	1.32	0.99992
ZNF107	Zinc Finger Protein 107	0.004	1.32	0.99992
ALDH1A1	Aldehyde Dehydrogenase 1 Family Member A1	0.006	1.32	0.99992
ICA1L	Islet Cell Autoantigen 1 Like	0.041	1.31	0.99992
FCGR2B	Fc Fragment Of Igg Receptor Iib	0.017	1.31	0.99992
SDSL	Serine Dehydratase Like	0.043	1.31	0.99992
AGBL2	AGBL Carboxypeptidase 2	0.036	1.31	0.99992
CCDC24	Coiled-Coil Domain Containing 24	0.003	1.31	0.99992
STEAP3	STEAP3 Metalloreductase	0.021	1.3	0.99992
IL17RC	Interleukin 17 Receptor C	0.018	1.3	0.99992
OSM	Oncostatin M	0.014	1.3	0.99992
TNFSF13B	TNF Superfamily Member 13b	0.05	1.3	0.99992
HPSE	Heparanase	0.01	1.3	0.99992
CCDC62	Coiled-Coil Domain Containing 62	0.046	1.29	0.99992
TREX1	Three Prime Repair Exonuclease 1	0.018	1.29	0.99992
FOLR2	Folate Receptor Beta	0.014	1.29	0.99992
PARP9	Poly(ADP-Ribose) Polymerase Family Member 9	0.039	1.29	0.99992
SLFN12	Schlafen Family Member 12	0.028	1.29	0.99992
IL1RN	Interleukin 1 Receptor Antagonist	0.035	1.29	0.99992
KIF16B	Kinesin Family Member 16B	0.006	1.28	0.99992
TMEM123	Transmembrane Protein 123	0.02	1.28	0.99992
FLVCR2	FLVCR Heme Transporter 2	0.007	1.28	0.99992
STON2	Stonin 2	0.044	1.28	0.99992
ERMN	Ermin	0.021	1.28	0.99992
SLC24A4	Solute Carrier Family 24 Member 4	0.017	1.27	0.99992
RNF165	Ring Finger Protein 165	0.038	1.27	0.99992
ATP8B4	Atpase Phospholipid Transporting 8B4 (Putative)	0.003	1.27	0.99992
NT5C3A	5'-Nucleotidase, Cytosolic IIIA	0.029	1.27	0.99992
TYMP	Thymidine Phosphorylase	0.036	1.27	0.99992
MAFB	MAF Bzip Transcription Factor B	0.035	1.27	0.99992
KIAA0895L	KIAA0895 Like	0.025	1.27	0.99992
IL15RA	Interleukin 15 Receptor Subunit Alpha	0.008	1.27	0.99992
SCARF1	Scavenger Receptor Class F Member 1	0.036	1.27	0.99992
PLA2G4A	Phospholipase A2 Group IVA	0.017	1.26	0.99992
CCL3	C-C Motif Chemokine Ligand 3	0.021	1.26	0.99992
CCDC78	Coiled-Coil Domain Containing 78	0.025	1.26	0.99992
KIAA1522	Kiaa1522	0.011	1.26	0.99992
IFI16	Interferon Gamma Inducible Protein 16	0.009	1.26	0.99992
ERV3-1	Endogenous Retrovirus Group 3 Member 1, Envelope	0.019	1.25	0.99992
BST2	Bone Marrow Stromal Cell Antigen 2	0.037	1.25	0.99992
STAT2	Signal Transducer And Activator Of Transcription 2	0.05	1.25	0.99992
C9orf72	C9orf72-SMCR8 Complex Subunit	0.012	1.25	0.99992
TRIM5	Tripartite Motif Containing 5	0.035	1.25	0.99992
ZNF253	Zinc Finger Protein 253	0.027	1.25	0.99992
RIN2	Ras And Rab Interactor 2	0.031	1.24	0.99992
CD300E	CD300e Molecule	0.047	1.24	0.99992
NPIPB11	Nuclear Pore Complex Interacting Protein Family Member B11	0.011	1.24	0.99992
TMEM150B	Transmembrane Protein 150B	0.017	1.24	0.99992
NETO2	Neuropilin And Tolloid Like 2	0.038	1.23	0.99992
NEK3	NIMA Related Kinase 3	0.001	1.23	0.99992
CPNE8	Copine 8	0.031	1.23	0.99992
S1PR3	Sphingosine-1-Phosphate Receptor 3	0.023	1.23	0.99992
PIK3C2A	Phosphatidylinositol-4-Phosphate 3-Kinase Catalytic Subunit Type 2 Alpha	0.044	1.23	0.99992
H2BC21	H2B Clustered Histone 21	0.037	1.23	0.99992
GPD2	Glycerol-3-Phosphate Dehydrogenase 2	0.034	1.23	0.99992
LMO2	LIM Domain Only 2	0.013	1.22	0.99992
RBM43	RNA Binding Motif Protein 43	0.011	1.22	0.99992
CCDC149	Coiled-Coil Domain Containing 149	0.008	1.22	0.99992
STX2	Syntaxin 2	0.025	1.22	0.99992
MNDA	Myeloid Cell Nuclear Differentiation Antigen	0.012	1.22	0.99992
PBLD	Phenazine Biosynthesis Like Protein Domain Containing	0.012	1.22	0.99992
KCNMB1	Potassium Calcium-Activated Channel Subfamily M Regulatory Beta Subunit 1	0.036	1.22	0.99992
JAK2	Janus Kinase 2	0.032	1.21	0.99992
CREG1	Cellular Repressor Of E1A Stimulated Genes 1	0.002	1.21	0.99992
KANK3	KN Motif And Ankyrin Repeat Domains 3	0.045	1.21	0.99992
CCRL2	C-C Motif Chemokine Receptor Like 2	0.023	1.21	0.99992
ZNF528	Zinc Finger Protein 528	0.045	1.21	0.99992
MARCHF1	Membrane Associated Ring-CH-Type Finger 1	0.024	1.21	0.99992
PHF11	PHD Finger Protein 11	0.007	1.21	0.99992
UNC93B1	Unc-93 Homolog B1, TLR Signaling Regulator	0.025	1.21	0.99992
ASGR1	Asialoglycoprotein Receptor 1	0.05	1.21	0.99992
STAC3	SH3 And Cysteine Rich Domain 3	0.036	1.21	0.99992
TSPAN4	Tetraspanin 4	0.003	1.2	0.99992
CPVL	Carboxypeptidase Vitellogenic Like	0.014	1.2	0.99992
FAM8A1	Family With Sequence Similarity 8 Member A1	0.02	1.2	0.99992
CALML4	Calmodulin Like 4	0.019	1.2	0.99992
SLC2A9	Solute Carrier Family 2 Member 9	0.003	1.2	0.99992
P2RX7	Purinergic Receptor P2X 7	0.024	1.2	0.99992
H2AC6	H2A Clustered Histone 6	0.026	1.2	0.99992
HIBCH	3-Hydroxyisobutyryl-Coa Hydrolase	0.021	-1.2	0.99992
RAB30	RAB30, Member RAS Oncogene Family	0.047	-1.2	0.99992
CD79A	CD79a Molecule	0.039	-1.21	0.99992
SEMA4F	Ssemaphorin 4F	0.004	-1.21	0.99992
C16orf74	Chromosome 16 Open Reading Frame 74	0.024	-1.21	0.99992
CD72	CD72 Molecule	0.045	-1.22	0.99992
NME4	NME/NM23 Nucleoside Diphosphate Kinase 4	0.025	-1.22	0.99992
PLXNA1	Plexin A1	0.017	-1.22	0.99992
FBLN7	Fibulin 7	0.029	-1.22	0.99992
NET1	Neuroepithelial Cell Transforming 1	0.039	-1.22	0.99992
STRBP	Spermatid Perinuclear RNA Binding Protein	0.01	-1.22	0.99992
CD19	CD19 Molecule	0.026	-1.23	0.99992
PALD1	Phosphatase Domain Containing Paladin 1	0.032	-1.23	0.99992
PMEPA1	Prostate Transmembrane Protein, Androgen Induced 1	0.038	-1.23	0.99992
FAM241B	Family With Sequence Similarity 241 Member B	0.015	-1.23	0.99992
NT5DC2	5'-Nucleotidase Domain Containing 2	0.049	-1.23	0.99992
KLHL14	Kelch Like Family Member 14	0.034	-1.23	0.99992
WFS1	Wolframin ER Transmembrane Glycoprotein	0.026	-1.23	0.99992
LRFN3	Leucine Rich Repeat And Fibronectin Type III Domain Containing 3	0.029	-1.24	0.99992
PRICKLE1	Prickle Planar Cell Polarity Protein 1	0.03	-1.24	0.99992
LOC112694756	Uncharaterized LOC112694756	0.039	-1.24	0.99992
PHACTR1	Phosphatase And Actin Regulator 1	0.036	-1.25	0.99992
ZNF28	Zinc Finger Protein 28	0.04	-1.25	0.99992
NBPF20	NBPF Member 20	0.034	-1.25	0.99992
ENC1	Ectodermal-Neural Cortex 1	0.044	-1.25	0.99992
RDH10	Retinol Dehydrogenase 10	0.006	-1.25	0.99992
SLC9A7	Solute Carrier Family 9 Member A7	0.003	-1.26	0.99992
KRTCAP3	Keratinocyte Associated Protein 3	0.022	-1.26	0.99992
PDE7B	Phosphodiesterase 7B	0.032	-1.27	0.99992
PPP1R13L	Protein Phosphatase 1 Regulatory Subunit 13 Like	0.025	-1.27	0.99992
RTN4RL1	Reticulon 4 Receptor Like 1	0.047	-1.28	0.99992
DPF3	Double PHD Fingers 3	0.043	-1.29	0.99992
CBR3	Carbonyl Reductase 3	0.038	-1.3	0.99992
SVIP	Small VCP Interacting Protein	0.043	-1.3	0.99992
SPAG8	Sperm Associated Antigen 8	0.029	-1.3	0.99992
WNT10A	Wnt Family Member 10A	0.01	-1.3	0.99992
COBLL1	Cordon-Bleu WH2 Repeat Protein Like 1	0.024	-1.3	0.99992
DTX1	Deltex E3 Ubiquitin Ligase 1	< 0.001	-1.31	0.495841
ESR1	Estrogen Receptor 1	0.028	-1.31	0.99992
SLC16A11	Solute Carrier Family 16 Member 11	0.04	-1.32	0.99992
XPNPEP2	X-Prolyl Aminopeptidase 2	0.018	-1.32	0.99992
AFAP1	Actin Filament Associated Protein 1	0.035	-1.33	0.99992
EML5	EMAP Like 5	0.016	-1.33	0.99992
ANKRD26	Ankyrin Repeat Domain 26	0.022	-1.34	0.99992
RHOBTB3	Rho Related BTB Domain Containing 3	0.036	-1.34	0.99992
FBXO2	F-Box Protein 2	0.006	-1.34	0.99992
PKMYT1	Protein Kinase, Membrane Associated Tyrosine/Threonine 1	0.043	-1.35	0.99992
CEP170B	Centrosomal Protein 170B	0.024	-1.35	0.99992
SLC35F3	Solute Carrier Family 35 Member F3	0.025	-1.39	0.99992
CCR9	C-C Motif Chemokine Receptor 9	0.044	-1.4	0.99992
TCL1A	TCL1 Family AKT Coactivator A	0.013	-1.4	0.99992
SLC16A14	Solute Carrier Family 16 Member 14	0.046	-1.41	0.99992
MSC	Musculin	0.019	-1.42	0.99992
GRIK5	Glutamate Ionotropic Receptor Kainate Type Subunit 5	0.024	-1.42	0.99992
ZNF683	Zinc Finger Protein 683	0.007	-1.42	0.99992
ACOT11	Acyl-Coa Thioesterase 11	0.042	-1.42	0.99992
CCDC170	Coiled-Coil Domain Containing 170	0.006	-1.42	0.99992
SEC14L2	SEC14 Like Lipid Binding 2	0.016	-1.42	0.99992
MMP24	Matrix Metallopeptidase 24	0.029	-1.43	0.99992
NRCAM	Neuronal Cell Adhesion Molecule	0.028	-1.43	0.99992
CYP46A1	Cytochrome P450 Family 46 Subfamily A Member 1	0.012	-1.46	0.99992
GLB1L2	Galactosidase Beta 1 Like 2	0.025	-1.47	0.99992
EPHB3	EPH Receptor B3	0.032	-1.47	0.99992
GPHN	Gephyrin	< 0.001	-1.47	0.413176
GGT5	Gamma-Glutamyltransferase 5	0.036	-1.48	0.99992
LCN12	Lipocalin 12	0.025	-1.48	0.99992
KLC3	Kinesin Light Chain 3	0.041	-1.49	0.99992
TTC39A	Tetratricopeptide Repeat Domain 39A	0.013	-1.49	0.99992
ISM1	Isthmin 1	0.017	-1.5	0.99992
PLLP	Plasmolipin	0.001	-1.51	0.99992
PTPRF	Protein Tyrosine Phosphatase Receptor Type F	0.05	-1.51	0.99992
RPL9	Ribosomal Protein L9	0.037	-1.51	0.99992
ESPNL	Espin Like	0.023	-1.52	0.99992
PMFBP1	Polyamine Modulated Factor 1 Binding Protein 1	0.013	-1.53	0.99992
GSTA4	Glutathione S-Transferase Alpha 4	0.008	-1.54	0.99992
APOLD1	Apolipoprotein L Domain Containing 1	0.019	-1.55	0.99992
DHDH	Dihydrodiol Dehydrogenase	0.024	-1.56	0.99992
REELD1	Reeler Domain Containing 1	0.01	-1.57	0.99992
SLC5A10	Solute Carrier Family 5 Member 10	0.004	-1.57	0.99992
ATP2A1	Atpase Sarcoplasmic/Endoplasmic Reticulum Ca2+ Transporting 1	0.013	-1.57	0.99992
KHDRBS3	KH RNA Binding Domain Containing, Signal Transduction Associated 3	0.034	-1.6	0.99992
SNX32	Sorting Nexin 32	0.004	-1.6	0.99992
SEMA5A	Semaphorin 5A	0.028	-1.61	0.99992
CABP7	Calcium Binding Protein 7	0.036	-1.63	0.99992
IL24	Interleukin 24	0.044	-1.65	0.99992
ERVH48-1	Endogenous Retrovirus Group 48 Member 1	0.029	-1.66	0.99992
IGDCC4	Immunoglobulin Superfamily DCC Subclass Member 4	0.013	-1.67	0.99992
FSIP1	Fibrous Sheath Interacting Protein 1	0.049	-1.67	0.99992
THRB	Thyroid Hormone Receptor Beta	0.016	-1.68	0.99992
FAM78B	Family With Sequence Similarity 78 Member B	0.021	-1.68	0.99992
CFAP251	Cilia And Flagella Associated Protein 251	0.007	-1.71	0.99992
CPNE6	Copine 6	0.022	-1.71	0.99992
PLA2G4C	Phospholipase A2 Group IVC	0.011	-1.73	0.99992
FMN1	Formin 1	0.032	-1.74	0.99992
TNNT1	Troponin T1, Slow Skeletal Type	0.001	-1.76	0.99992
PDZD3	PDZ Domain Containing 3	0.018	-1.76	0.99992
MYBPC2	Myosin Binding Protein C2	0.038	-1.77	0.99992
CDH4	Cadherin 4	0.038	-1.77	0.99992
SIGLEC12	Sialic Acid Binding Ig Like Lectin 12	0.023	-1.77	0.99992
APC2	APC Regulator Of WNT Signaling Pathway 2	0.043	-1.79	0.99992
TM4SF19	Transmembrane 4 L Six Family Member 19	0.009	-1.8	0.99992
MAST1	Microtubule Associated Serine/Threonine Kinase 1	0.011	-1.81	0.99992
TNS2	Tensin 2	0.022	-1.84	0.99992
GABRD	Gamma-Aminobutyric Acid Type A Receptor Subunit Delta	0.025	-1.89	0.99992
COL15A1	Collagen Type XV Alpha 1 Chain	0.023	-1.89	0.99992
GRK7	G Protein-Coupled Receptor Kinase 7	0.024	-1.9	0.99992
SLC2A12	Solute Carrier Family 2 Member 12	0.046	-1.93	0.99992
PLPP2	Phospholipid Phosphatase 2	0.024	-1.93	0.99992
LCA5	Lebercilin LCA5	0.033	-1.93	0.99992
SCN11A	Sodium Voltage-Gated Channel Alpha Subunit 11	0.012	-1.97	0.99992
PPARGC1A	PPARG Coactivator 1 Alpha	0.037	-1.98	0.99992
TACSTD2	Tumor Associated Calcium Signal Transducer 2	0.01	-2.01	0.99992
EFCAB1	EF-Hand Calcium Binding Domain 1	0.038	-2.01	0.99992
CPA5	Carboxypeptidase A5	0.028	-2.02	0.99992
CDK15	Cyclin Dependent Kinase 15	0.034	-2.03	0.99992
CERKL	Ceramide Kinase Like	0.018	-2.09	0.99992
LONRF2	LON Peptidase N-Terminal Domain And Ring Finger 2	0.046	-2.1	0.99992
RPRML	Reprimo Like	0.04	-2.12	0.99992
TENM4	Teneurin Transmembrane Protein 4	0.025	-2.14	0.99992
EYA1	EYA Transcriptional Coactivator And Phosphatase 1	0.041	-2.15	0.99992
IGSF9	Immunoglobulin Superfamily Member 9	0.015	-2.2	0.99992
RAG1	Recombination Activating 1	0.001	-2.25	0.99992
GRIP1	Glutamate Receptor Interacting Protein 1	0.001	-2.34	0.99992
SMIM10L2B	Small Integral Membrane Protein 10 Like 2B	0.033	-2.4	0.99992
SAXO2	Stabilizer Of Axonemal Microtubules 2	0.013	-2.47	0.99992
PCDH8	Protocadherin 8	0.004	-2.5	0.99992
MTRNR2L8	MT-RNR2 Like 8	0.003	-2.69	0.99992
VPREB1	V-Set Pre-B Cell Surrogate Light Chain 1	0.016	-2.97	0.99992
C4BPA	Complement Component 4 Binding Protein Alpha	0.006	-2.97	0.99992
PCDHA4	Protocadherin Alpha 4	0.04	-3.04	0.99992
C17orf50	Chromosome 17 Open Reading Frame 50	0.02	-3.1	0.99992
MUC12	Mucin 12, Cell Surface Associated	0.041	-3.21	0.99992
DMRTC1	DMRT Like Family C1	0.002	-3.67	0.99992
RNF150	Ring Finger Protein 150	0.006	-4.42	0.99992
GRIP2	Glutamate Receptor Interacting Protein 2	0.002	-5.49	0.99992
CSH2	Chorionic Somatomammotropin Hormone 2	< 0.001	-40x105	< 0.001

## Sheet: Females_MDDvsLR
List of 471 DEGs in females MDD vs females LR (FC ± |1.2|, p-value < 0.05)
Gene Symbol	Gene Assignment	p-value	Fold-Change	padj
TBC1D3	TBC1 Domain Family Member 3	0.002	39.05	0.921714
PRSS50	Serine Protease 50	0.004	4.66	0.921714
SCGB3A1	Secretoglobin Family 3A Member 1	< 0.001	4.52	0.510259
TM4SF1	Transmembrane 4 L Six Family Member 1	0.017	3.95	0.937892
RP1L1	RP1 Like 1	0.044	3.1	0.951386
HBG2	Hemoglobin Subunit Gamma 2	0.013	2.72	0.937892
DNAH12	Dynein Axonemal Heavy Chain 12	0.015	2.64	0.937892
CA12	Carbonic Anhydrase 12	0.006	2.56	0.937892
ADCY10	Adenylate Cyclase 10	0.01	2.52	0.937892
INAVA	Innate Immunity Activator	0.004	2.51	0.921714
KIF26A	Kinesin Family Member 26A	0.006	2.47	0.937892
VSIG8	V-Set And Immunoglobulin Domain Containing 8	0.011	2.37	0.937892
FAM72C	Family With Sequence Similarity 72 Member C	0.045	2.32	0.951386
SFTPB	Surfactant Protein B	0.036	2.31	0.94767
COL16A1	Collagen Type XVI Alpha 1 Chain	0.049	2.3	0.951386
SPESP1	Sperm Equatorial Segment Protein 1	0.013	2.28	0.937892
PLSCR4	Phospholipid Scramblase 4	0.018	2.22	0.937892
DNAH7	Dynein Axonemal Heavy Chain 7	0.033	2.2	0.944592
GPRC5C	G Protein-Coupled Receptor Class C Group 5 Member C	0.011	2.13	0.937892
DRC3	Dynein Regulatory Complex Subunit 3	0.032	2.02	0.94249
CIART	Circadian Associated Repressor Of Transcription	0.025	1.91	0.937892
CATSPERE	Catsper Channel Auxiliary Subunit Epsilon	0.006	1.91	0.937892
CBS	Cystathionine Beta-Synthase	0.003	1.9	0.921714
SHANK2	SH3 And Multiple Ankyrin Repeat Domains 2	0.028	1.89	0.937892
CERS3	Ceramide Synthase 3	0.036	1.88	0.94767
HPN	Hepsin	0.022	1.84	0.937892
CORO7-PAM16	CORO7-PAM16 Readthrough	0.022	1.8	0.937892
H2BC17	H2B Clustered Histone 17	0.014	1.76	0.937892
KIF7	Kinesin Family Member 7	0.02	1.76	0.937892
DNAH17	Dynein Axonemal Heavy Chain 17	0.049	1.74	0.951386
TMEM92	Transmembrane Protein 92	0.026	1.73	0.937892
OXTR	Oxytocin Receptor	0.022	1.73	0.937892
U2AF1	U2 Small Nuclear RNA Auxiliary Factor 1	0.024	1.73	0.937892
DZIP1L	DAZ Interacting Zinc Finger Protein 1 Like	0.044	1.71	0.951386
ITGA9	Integrin Subunit Alpha 9	0.014	1.69	0.937892
RASL10A	RAS Like Family 10 Member A	0.01	1.68	0.937892
SEMG1	Semenogelin 1	0.036	1.68	0.94767
TMC4	Transmembrane Channel Like 4	0.003	1.66	0.921714
KIF4A	Kinesin Family Member 4A	0.033	1.65	0.942669
PRRG2	Proline Rich And Gla Domain 2	0.037	1.64	0.94795
CYB5R2	Cytochrome B5 Reductase 2	0.027	1.64	0.937892
CLEC18B	C-Type Lectin Domain Family 18 Member B	0.028	1.63	0.937892
GRIN3B	Glutamate Ionotropic Receptor NMDA Type Subunit 3B	0.018	1.61	0.937892
DUSP13	Dual Specificity Phosphatase 13	0.044	1.61	0.951386
OSCP1	Organic Solute Carrier Partner 1	0.049	1.6	0.951386
TNFAIP6	TNF Alpha Induced Protein 6	0.025	1.59	0.937892
SFN	Stratifin	0.013	1.59	0.937892
WWTR1	WW Domain Containing Transcription Regulator 1	0.031	1.58	0.937892
CCNA1	Cyclin A1	0.049	1.54	0.951386
ALPK3	Alpha Kinase 3	0.01	1.52	0.937892
H2AC8	H2A Clustered Histone 8	0.015	1.51	0.937892
C5orf34	Chromosome 5 Open Reading Frame 34	0.016	1.49	0.937892
GBP6	Guanylate Binding Protein Family Member 6	0.029	1.48	0.937892
MGAM2	Maltase-Glucoamylase 2 (Putative)	0.034	1.47	0.94767
LYG1	Lysozyme G1	0.002	1.46	0.921714
LOC400499	Putative Uncharacterized Protein LOC400499	0.001	1.46	0.921714
EDA	Ectodysplasin A	0.044	1.46	0.951386
DCAF4L1	DDB1 And CUL4 Associated Factor 4 Like 1	0.007	1.46	0.937892
RSPH9	Radial Spoke Head Component 9	0.048	1.44	0.951386
CFAP45	Cilia And Flagella Associated Protein 45	0.008	1.44	0.937892
SUV39H2	SUV39H2 Histone Lysine Methyltransferase	0.023	1.44	0.937892
C4orf50	Chromosome 4 Open Reading Frame 50	0.045	1.44	0.951386
COL18A1	Collagen Type XVIII Alpha 1 Chain	0.005	1.43	0.937892
C1R	Complement C1r	0.002	1.43	0.921714
LSMEM1	Leucine Rich Single-Pass Membrane Protein 1	0.013	1.42	0.937892
FAM174B	Family With Sequence Similarity 174 Member B	0.008	1.42	0.937892
GCM1	Glial Cells Missing Transcription Factor 1	0.007	1.41	0.937892
FANCM	FA Complementation Group M	0.036	1.41	0.94767
SCARF1	Scavenger Receptor Class F Member 1	0.003	1.4	0.921714
GABRR2	Gamma-Aminobutyric Acid Type A Receptor Subunit Rho2	0.014	1.4	0.937892
INSL3	Insulin Like 3	0.01	1.39	0.937892
H2BC8	H2B Clustered Histone 8	0.019	1.39	0.937892
PTGFRN	Prostaglandin F2 Receptor Inhibitor	0.043	1.38	0.951386
PIGB	Phosphatidylinositol Glycan Anchor Biosynthesis Class B	0.001	1.37	0.921714
VNN1	Vanin 1	0.04	1.37	0.951386
H2BC21	H2B Clustered Histone 21	< 0.001	1.36	0.510259
S1PR3	Sphingosine-1-Phosphate Receptor 3	0.001	1.36	0.921714
PRRG4	Proline Rich And Gla Domain 4	0.012	1.36	0.937892
ASPRV1	Aspartic Peptidase Retroviral Like 1	0.022	1.36	0.937892
HOXA1	Homeobox A1	0.027	1.35	0.937892
CRABP2	Cellular Retinoic Acid Binding Protein 2	0.047	1.35	0.951386
GGT1	Gamma-Glutamyltransferase 1	0.011	1.34	0.937892
PLAU	Plasminogen Activator, Urokinase	0.035	1.34	0.94767
HCAR3	Hydroxycarboxylic Acid Receptor 3	0.004	1.34	0.921714
NHLH1	Nescient Helix-Loop-Helix 1	0.018	1.34	0.937892
IL1RN	Interleukin 1 Receptor Antagonist	0.009	1.34	0.937892
BORCS8-MEF2B	BORCS8-MEF2B Readthrough	0.049	1.33	0.951386
IL3RA	Interleukin 3 Receptor Subunit Alpha	0.024	1.33	0.937892
FZD5	Frizzled Class Receptor 5	0.03	1.33	0.937892
EEF1AKMT3	EEF1A Lysine Methyltransferase 3	0.016	1.33	0.937892
ADM	Adrenomedullin	0.036	1.32	0.94767
GHRL	Ghrelin And Obestatin Prepropeptide	0.008	1.32	0.937892
HSPA1B	Heat Shock Protein Family A (Hsp70) Member 1B	0.003	1.32	0.921714
NFIL3	Nuclear Factor, Interleukin 3 Regulated	0.002	1.32	0.921714
UBE2D1	Ubiquitin Conjugating Enzyme E2 D1	0.021	1.32	0.937892
TLR2	Toll Like Receptor 2	0.003	1.32	0.921714
SMAD1	SMAD Family Member 1	0.031	1.32	0.937892
TAFA2	TAFA Chemokine Like Family Member 2	0.047	1.31	0.951386
PLGLB1	Plasminogen Like B1	0.037	1.31	0.94767
ZCCHC2	Zinc Finger CCHC-Type Containing 2	0.045	1.31	0.951386
CLEC1A	C-Type Lectin Domain Family 1 Member A	0.036	1.31	0.94767
LOXL2	Lysyl Oxidase Like 2	0.022	1.31	0.937892
ACSL1	Acyl-Coa Synthetase Long Chain Family Member 1	0.026	1.31	0.937892
HCAR2	Hydroxycarboxylic Acid Receptor 2	0.006	1.31	0.937892
B4GALT5	Beta-1,4-Galactosyltransferase 5	0.004	1.3	0.921714
TRPM6	Transient Receptor Potential Cation Channel Subfamily M Member 6	0.029	1.3	0.937892
ATP8B4	Atpase Phospholipid Transporting 8B4 (Putative)	0.018	1.3	0.937892
FLVCR1	FLVCR Heme Transporter 1	0.01	1.3	0.937892
RRP12	Ribosomal RNA Processing 12 Homolog	0.014	1.3	0.937892
ZNF107	Zinc Finger Protein 107	0.018	1.29	0.937892
SIPA1L2	Signal Induced Proliferation Associated 1 Like 2	0.011	1.29	0.937892
CPT1B	Carnitine Palmitoyltransferase 1B	0.023	1.29	0.937892
WDFY3	WD Repeat And FYVE Domain Containing 3	0.019	1.29	0.937892
MORN3	MORN Repeat Containing 3	0.032	1.29	0.942669
C10orf105	Chromosome 10 Open Reading Frame 105	0.002	1.29	0.921714
H2BC4	H2B Clustered Histone 4	0.005	1.29	0.921714
KIAA0319	Kiaa0319	0.017	1.29	0.937892
CEP126	Centrosomal Protein 126	0.037	1.28	0.94767
GPR27	G Protein-Coupled Receptor 27	0.016	1.28	0.937892
HSPA6	Heat Shock Protein Family A (Hsp70) Member 6	0.007	1.28	0.937892
LRG1	Leucine Rich Alpha-2-Glycoprotein 1	0.022	1.28	0.937892
MX2	MX Dynamin Like Gtpase 2	0.031	1.28	0.937892
CEP19	Centrosomal Protein 19	0.013	1.28	0.937892
MARCKS	Myristoylated Alanine Rich Protein Kinase C Substrate	0.013	1.28	0.937892
SIGLEC5	Sialic Acid Binding Ig Like Lectin 5	0.018	1.28	0.937892
TRIP6	Thyroid Hormone Receptor Interactor 6	< 0.001	1.27	0.510259
SLC22A4	Solute Carrier Family 22 Member 4	0.026	1.27	0.937892
AVIL	Advillin	0.017	1.27	0.937892
FFAR2	Free Fatty Acid Receptor 2	0.022	1.27	0.937892
REM2	RRAD And GEM Like Gtpase 2	0.004	1.27	0.921714
SH3GLB1	SH3 Domain Containing GRB2 Like, Endophilin B1	0.008	1.27	0.937892
GLS2	Glutaminase 2	0.028	1.27	0.937892
TMEM140	Transmembrane Protein 140	0.008	1.27	0.937892
SERF1A	Small EDRK-Rich Factor 1A	0.022	1.26	0.937892
KCNJ15	Potassium Inwardly Rectifying Channel Subfamily J Member 15	0.042	1.26	0.951386
PMM2	Phosphomannomutase 2	0.043	1.26	0.951386
KATNBL1	Katanin Regulatory Subunit B1 Like 1	0.048	1.26	0.951386
HPSE	Heparanase	0.022	1.26	0.937892
BMP6	Bone Morphogenetic Protein 6	0.043	1.26	0.951386
RNASET2	Ribonuclease T2	0.005	1.26	0.937892
DNA2	DNA Replication Helicase/Nuclease 2	0.044	1.25	0.951386
DRAM1	DNA Damage Regulated Autophagy Modulator 1	0.024	1.25	0.937892
CTBS	Chitobiase	0.015	1.25	0.937892
FAM8A1	Family With Sequence Similarity 8 Member A1	0.025	1.25	0.937892
FCGR2A	Fc Fragment Of Igg Receptor Iia	0.004	1.25	0.921714
MANSC1	MANSC Domain Containing 1	0.05	1.25	0.951386
CITED4	Cbp/P300 Interacting Transactivator With Glu/Asp Rich Carboxy-Terminal Domain 4	0.017	1.25	0.937892
FTH1	Ferritin Heavy Chain 1	0.003	1.25	0.921714
MCUR1	Mitochondrial Calcium Uniporter Regulator 1	0.026	1.25	0.937892
TTLL4	Tubulin Tyrosine Ligase Like 4	0.01	1.24	0.937892
UHRF1BP1L	UHRF1 Binding Protein 1 Like	0.02	1.24	0.937892
ARL11	ADP Ribosylation Factor Like Gtpase 11	0.031	1.24	0.937892
INAFM1	Inaf Motif Containing 1	0.004	1.24	0.921714
CEP63	Centrosomal Protein 63	0.011	1.24	0.937892
MOSPD2	Motile Sperm Domain Containing 2	0.03	1.24	0.937892
ALPK1	Alpha Kinase 1	0.02	1.24	0.937892
IMPA2	Inositol Monophosphatase 2	0.031	1.24	0.937892
PSRC1	Proline And Serine Rich Coiled-Coil 1	0.03	1.24	0.937892
PPP2R5A	Protein Phosphatase 2 Regulatory Subunit B'alpha	0.008	1.23	0.937892
SERPINA1	Serpin Family A Member 1	0.021	1.23	0.937892
CLDN9	Claudin 9	0.029	1.23	0.937892
TMPRSS13	Transmembrane Serine Protease 13	0.046	1.23	0.951386
CPPED1	Calcineurin Like Phosphoesterase Domain Containing 1	0.009	1.23	0.937892
ARHGAP26	Rho Gtpase Activating Protein 26	0.003	1.23	0.921714
SIRPA	Signal Regulatory Protein Alpha	0.006	1.23	0.937892
IL1B	Interleukin 1 Beta	0.031	1.23	0.937892
GK	Glycerol Kinase	0.025	1.23	0.937892
FUT7	Fucosyltransferase 7	0.026	1.23	0.937892
SECTM1	Secreted And Transmembrane 1	0.022	1.23	0.937892
BACH1	BTB Domain And CNC Homolog 1	0.03	1.23	0.937892
GNAQ	G Protein Subunit Alpha Q	0.026	1.23	0.937892
CXCR1	C-X-C Motif Chemokine Receptor 1	0.014	1.22	0.937892
CPNE2	Copine 2	0.006	1.22	0.937892
CXCR2	C-X-C Motif Chemokine Receptor 2	0.012	1.22	0.937892
GBGT1	Globoside Alpha-1,3-N-Acetylgalactosaminyltransferase 1 (FORS Blood Group)	0.004	1.22	0.921714
APOBEC3A	Apolipoprotein B Mrna Editing Enzyme Catalytic Subunit 3A	0.037	1.22	0.94795
CXCL16	C-X-C Motif Chemokine Ligand 16	0.035	1.22	0.94767
EBPL	EBP Like	0.017	1.22	0.937892
FBXL5	F-Box And Leucine Rich Repeat Protein 5	0.04	1.22	0.951386
FRAT2	FRAT Regulator Of WNT Signaling Pathway 2	0.036	1.22	0.94767
ST8SIA4	ST8 Alpha-N-Acetyl-Neuraminide Alpha-2,8-Sialyltransferase 4	0.023	1.22	0.937892
TREM1	Triggering Receptor Expressed On Myeloid Cells 1	0.025	1.22	0.937892
RHOB	Ras Homolog Family Member B	0.004	1.22	0.921714
SESN3	Sestrin 3	0.03	1.22	0.937892
LIMK2	LIM Domain Kinase 2	0.033	1.22	0.944592
FAM241A	Family With Sequence Similarity 241 Member A	0.016	1.22	0.937892
IFI16	Interferon Gamma Inducible Protein 16	0.033	1.22	0.942669
ITM2B	Integral Membrane Protein 2B	0.006	1.22	0.937892
RICTOR	RPTOR Independent Companion Of MTOR Complex 2	0.048	1.21	0.951386
PEAK3	PEAK Family Member 3	0.046	1.21	0.951386
LPAR2	Lysophosphatidic Acid Receptor 2	0.022	1.21	0.937892
MYD88	MYD88 Innate Immune Signal Transduction Adaptor	0.003	1.21	0.921714
DCAF10	DDB1 And CUL4 Associated Factor 10	0.029	1.21	0.937892
SLC19A1	Solute Carrier Family 19 Member 1	0.017	1.21	0.937892
CPD	Carboxypeptidase D	0.037	1.21	0.94767
SLC9A8	Solute Carrier Family 9 Member A8	0.002	1.21	0.921714
FNIP1	Folliculin Interacting Protein 1	0.021	1.21	0.937892
CSF2RB	Colony Stimulating Factor 2 Receptor Subunit Beta	0.011	1.21	0.937892
APBB1IP	Amyloid Beta Precursor Protein Binding Family B Member 1 Interacting Protein	0.028	1.2	0.937892
MCTP2	Multiple C2 And Transmembrane Domain Containing 2	0.044	1.2	0.951386
PIM3	Pim-3 Proto-Oncogene, Serine/Threonine Kinase	0.006	1.2	0.937892
B9D2	B9 Domain Containing 2	0.008	1.2	0.937892
IQCN	IQ Motif Containing N	0.048	1.2	0.951386
LILRA2	Leukocyte Immunoglobulin Like Receptor A2	0.021	1.2	0.937892
AP5B1	Adaptor Related Protein Complex 5 Subunit Beta 1	0.015	1.2	0.937892
PICALM	Phosphatidylinositol Binding Clathrin Assembly Protein	0.013	1.2	0.937892
ACOX1	Acyl-Coa Oxidase 1	0.021	1.2	0.937892
IGSF6	Immunoglobulin Superfamily Member 6	0.019	1.2	0.937892
GNG5	G Protein Subunit Gamma 5	0.009	1.2	0.937892
ADAL	Adenosine Deaminase Like	0.025	-1.2	0.937892
RPE	Ribulose-5-Phosphate-3-Epimerase	0.031	-1.2	0.937892
TFAP2E	Transcription Factor AP-2 Epsilon	0.039	-1.2	0.951386
ZNF124	Zinc Finger Protein 124	0.018	-1.21	0.937892
CENPH	Centromere Protein H	0.008	-1.22	0.937892
DTX1	Deltex E3 Ubiquitin Ligase 1	0.034	-1.22	0.94767
FCRLA	Fc Receptor Like A	0.035	-1.22	0.94767
SLFN13	Schlafen Family Member 13	0.02	-1.22	0.937892
ZCCHC18	Zinc Finger CCHC-Type Containing 18	0.032	-1.22	0.942669
ACACB	Acetyl-Coa Carboxylase Beta	0.023	-1.22	0.937892
SIPA1L3	Signal Induced Proliferation Associated 1 Like 3	0.007	-1.23	0.937892
ZNF599	Zinc Finger Protein 599	0.015	-1.23	0.937892
C1orf74	Chromosome 1 Open Reading Frame 74	0.013	-1.23	0.937892
ABCB1	ATP Binding Cassette Subfamily B Member 1	0.026	-1.23	0.937892
ZNF670	Zinc Finger Protein 670	0.047	-1.23	0.951386
NPTXR	Neuronal Pentraxin Receptor	0.013	-1.23	0.937892
ARHGAP32	Rho Gtpase Activating Protein 32	0.01	-1.23	0.937892
ACSL6	Acyl-Coa Synthetase Long Chain Family Member 6	0.004	-1.24	0.921714
ZNF567	Zinc Finger Protein 567	0.035	-1.24	0.94767
SV2A	Synaptic Vesicle Glycoprotein 2A	0.044	-1.24	0.951386
SLC9A7	Solute Carrier Family 9 Member A7	0.031	-1.24	0.937892
TAF1A	TATA-Box Binding Protein Associated Factor, RNA Polymerase I Subunit A	0.02	-1.24	0.937892
MTSS1	MTSS I-BAR Domain Containing 1	0.002	-1.24	0.921714
ENC1	Ectodermal-Neural Cortex 1	0.048	-1.25	0.951386
TCEA3	Transcription Elongation Factor A3	0.008	-1.25	0.937892
TMEM38B	Transmembrane Protein 38B	0.045	-1.25	0.951386
ERICH1	Glutamate Rich 1	0.002	-1.25	0.921714
OTUD3	OTU Deubiquitinase 3	0.035	-1.25	0.94767
ARL16	ADP Ribosylation Factor Like Gtpase 16	0.024	-1.25	0.937892
KLHL3	Kelch Like Family Member 3	0.016	-1.25	0.937892
PCDH9	Protocadherin 9	0.04	-1.25	0.951386
PPP1R13L	Protein Phosphatase 1 Regulatory Subunit 13 Like	0.043	-1.26	0.951386
ZC3H8	Zinc Finger CCCH-Type Containing 8	0.009	-1.26	0.937892
CBX8	Chromobox 8	0.018	-1.26	0.937892
RBM41	RNA Binding Motif Protein 41	0.02	-1.26	0.937892
KDM8	Lysine Demethylase 8	0.002	-1.26	0.921714
FBXO4	F-Box Protein 4	0.028	-1.27	0.937892
FEZ1	Fasciculation And Elongation Protein Zeta 1	0.022	-1.27	0.937892
DHCR24	24-Dehydrocholesterol Reductase	0.001	-1.27	0.921714
TMA16	Translation Machinery Associated 16 Homolog	0.003	-1.27	0.921714
B3GNT7	UDP-Glcnac:Betagal Beta-1,3-N-Acetylglucosaminyltransferase 7	0.038	-1.28	0.951386
LOC102724428	Salt Inducible Kinase 1B (Putative)	0.03	-1.28	0.937892
ZNF565	Zinc Finger Protein 565	0.019	-1.28	0.937892
ZNF570	Zinc Finger Protein 570	0.014	-1.29	0.937892
ZNF69	Zinc Finger Protein 69	0.006	-1.29	0.937892
CTSW	Cathepsin W	0.027	-1.29	0.937892
ZNF320	Zinc Finger Protein 320	0.026	-1.29	0.937892
STRBP	Spermatid Perinuclear RNA Binding Protein	0.002	-1.29	0.921714
PDE7B	Phosphodiesterase 7B	0.032	-1.29	0.942669
ERBB2	Erb-B2 Receptor Tyrosine Kinase 2	0.028	-1.29	0.937892
PTCH1	Patched 1	0.015	-1.29	0.937892
CDHR1	Cadherin Related Family Member 1	0.042	-1.3	0.951386
ADD2	Adducin 2	0.012	-1.3	0.937892
NFYB	Nuclear Transcription Factor Y Subunit Beta	0.041	-1.3	0.951386
DLG5	Discs Large MAGUK Scaffold Protein 5	0.04	-1.3	0.951386
DISP1	Dispatched RND Transporter Family Member 1	0.027	-1.3	0.937892
SLC16A11	Solute Carrier Family 16 Member 11	0.044	-1.3	0.951386
KCNQ5	Potassium Voltage-Gated Channel Subfamily Q Member 5	0.017	-1.3	0.937892
B4GALT7	Beta-1,4-Galactosyltransferase 7	0.028	-1.31	0.937892
PTPRK	Protein Tyrosine Phosphatase Receptor Type K	0.045	-1.31	0.951386
TCL1A	TCL1 Family AKT Coactivator A	0.024	-1.31	0.937892
PRICKLE1	Prickle Planar Cell Polarity Protein 1	0.015	-1.31	0.937892
BCAR3	BCAR3 Adaptor Protein, NSP Family Member	0.027	-1.31	0.937892
BBS7	Bardet-Biedl Syndrome 7	0.034	-1.31	0.94767
MICAL3	Microtubule Associated Monooxygenase, Calponin And LIM Domain Containing 3	0.012	-1.31	0.937892
SARDH	Sarcosine Dehydrogenase	0.039	-1.32	0.951386
ITGAV	Integrin Subunit Alpha V	0.047	-1.32	0.951386
ZIK1	Zinc Finger Protein Interacting With K Protein 1	0.001	-1.32	0.921714
ARVCF	ARVCF Delta Catenin Family Member	0.015	-1.32	0.937892
USP51	Ubiquitin Specific Peptidase 51	0.034	-1.33	0.94767
MCF2L	MCF.2 Cell Line Derived Transforming Sequence Like	0.003	-1.33	0.921714
NET1	Neuroepithelial Cell Transforming 1	0.003	-1.33	0.921714
ST8SIA6	ST8 Alpha-N-Acetyl-Neuraminide Alpha-2,8-Sialyltransferase 6	0.018	-1.33	0.937892
ESR1	Estrogen Receptor 1	0.041	-1.34	0.951386
EML5	EMAP Like 5	0.032	-1.34	0.94249
FAM131B	Family With Sequence Similarity 131 Member B	0.049	-1.34	0.951386
TMEM126A	Transmembrane Protein 126A	0.05	-1.34	0.951386
BEND5	BEN Domain Containing 5	0.029	-1.34	0.937892
SERPINE2	Serpin Family E Member 2	0.025	-1.35	0.937892
ANKRD26	Ankyrin Repeat Domain 26	0.008	-1.35	0.937892
FAM222A	Family With Sequence Similarity 222 Member A	0.042	-1.35	0.951386
MRAS	Muscle RAS Oncogene Homolog	0.019	-1.35	0.937892
GPR153	G Protein-Coupled Receptor 153	0.046	-1.35	0.951386
CNN3	Calponin 3	0.03	-1.35	0.937892
EFHD1	EF-Hand Domain Family Member D1	0.05	-1.35	0.951386
KCNA2	Potassium Voltage-Gated Channel Subfamily A Member 2	0.042	-1.35	0.951386
RGS9	Regulator Of G Protein Signaling 9	0.009	-1.35	0.937892
NR4A1	Nuclear Receptor Subfamily 4 Group A Member 1	0.023	-1.36	0.937892
FAM153A	Family With Sequence Similarity 153 Member A	0.01	-1.36	0.937892
PAK6	P21 (RAC1) Activated Kinase 6	0.044	-1.37	0.951386
BDH2	3-Hydroxybutyrate Dehydrogenase 2	0.034	-1.37	0.94767
LOC102724594	U2 Small Nuclear RNA Auxiliary Factor 1 Like 5	0.019	-1.38	0.937892
SMIM24	Small Integral Membrane Protein 24	0.043	-1.38	0.951386
ZNRF3	Zinc And Ring Finger 3	0.033	-1.38	0.944592
BFSP1	Beaded Filament Structural Protein 1	0.029	-1.39	0.937892
SHF	Src Homology 2 Domain Containing F	0.033	-1.39	0.944264
CBR3	Carbonyl Reductase 3	0.006	-1.39	0.937892
MACROD2	Mono-ADP Ribosylhydrolase 2	0.018	-1.4	0.937892
ZNF365	Zinc Finger Protein 365	0.036	-1.4	0.94767
BEX2	Brain Expressed X-Linked 2	0.024	-1.4	0.937892
AIFM3	Apoptosis Inducing Factor Mitochondria Associated 3	0.005	-1.4	0.92515
ZACN	Zinc Activated Ion Channel	0.042	-1.41	0.951386
ZFP2	ZFP2 Zinc Finger Protein	0.044	-1.41	0.951386
KLRC4	Killer Cell Lectin Like Receptor C4	0.043	-1.41	0.951386
B3GAT1	Beta-1,3-Glucuronyltransferase 1	0.049	-1.41	0.951386
ITGA7	Integrin Subunit Alpha 7	0.044	-1.41	0.951386
KIR3DL2	Killer Cell Immunoglobulin Like Receptor, Three Ig Domains And Long Cytoplasmic Tail 2	0.03	-1.41	0.937892
RAB30	RAB30, Member RAS Oncogene Family	0.003	-1.42	0.921714
FGFBP2	Fibroblast Growth Factor Binding Protein 2	0.021	-1.42	0.937892
LAMC1	Laminin Subunit Gamma 1	0.011	-1.42	0.937892
NCAM1	Neural Cell Adhesion Molecule 1	0.003	-1.42	0.921714
SNX32	Sorting Nexin 32	0.04	-1.42	0.951386
MTCL1	Microtubule Crosslinking Factor 1	0.03	-1.43	0.937892
MTMR8	Myotubularin Related Protein 8	0.023	-1.43	0.937892
TXNRD3	Thioredoxin Reductase 3	0.01	-1.44	0.937892
SYBU	Syntabulin	0.021	-1.45	0.937892
PRR29	Proline Rich 29	0.031	-1.45	0.940418
MAP2	Microtubule Associated Protein 2	0.038	-1.45	0.951386
TUBB3	Tubulin Beta 3 Class III	0.044	-1.45	0.951386
PALS2	Protein Associated With LIN7 2, MAGUK Family Member	0.015	-1.45	0.937892
DPF3	Double PHD Fingers 3	0.008	-1.46	0.937892
LRP5	LDL Receptor Related Protein 5	0.02	-1.46	0.937892
TMSB15B	Thymosin Beta 15B	0.01	-1.46	0.937892
HPCA	Hippocalcin	0.036	-1.46	0.94767
CDKN1C	Cyclin Dependent Kinase Inhibitor 1C	0.022	-1.46	0.937892
RAB38	RAB38, Member RAS Oncogene Family	0.015	-1.46	0.937892
HOMER1	Homer Scaffold Protein 1	0.031	-1.46	0.939035
ADGRA3	Adhesion G Protein-Coupled Receptor A3	0.003	-1.48	0.921714
COBLL1	Cordon-Bleu WH2 Repeat Protein Like 1	0.007	-1.48	0.937892
MMEL1	Membrane Metalloendopeptidase Like 1	0.049	-1.48	0.951386
FAM110C	Family With Sequence Similarity 110 Member C	0.035	-1.49	0.94767
ICAM4	Intercellular Adhesion Molecule 4 (Landsteiner-Wiener Blood Group)	0.004	-1.49	0.921714
GOLGA8R	Golgin A8 Family Member R	0.02	-1.5	0.937892
CCR9	C-C Motif Chemokine Receptor 9	0.004	-1.5	0.921714
PMFBP1	Polyamine Modulated Factor 1 Binding Protein 1	0.022	-1.51	0.937892
NTRK2	Neurotrophic Receptor Tyrosine Kinase 2	0.036	-1.52	0.94767
EAF2	ELL Associated Factor 2	0.045	-1.52	0.951386
TTN	Titin	0.027	-1.53	0.937892
PRSS23	Serine Protease 23	0.004	-1.54	0.921714
PPP2R2C	Protein Phosphatase 2 Regulatory Subunit Bgamma	0.024	-1.55	0.937892
JAG2	Jagged Canonical Notch Ligand 2	0.015	-1.56	0.937892
SOBP	Sine Oculis Binding Protein Homolog	0.018	-1.56	0.937892
DPPA4	Developmental Pluripotency Associated 4	0.006	-1.56	0.937892
UGGT2	UDP-Glucose Glycoprotein Glucosyltransferase 2	0.031	-1.57	0.937892
ZNF883	Zinc Finger Protein 883	0.008	-1.57	0.937892
RPL9	Ribosomal Protein L9	0.002	-1.58	0.921714
SLC5A10	Solute Carrier Family 5 Member 10	0.004	-1.59	0.921714
DEGS2	Delta 4-Desaturase, Sphingolipid 2	0.012	-1.59	0.937892
KHDRBS3	KH RNA Binding Domain Containing, Signal Transduction Associated 3	0.022	-1.59	0.937892
MYO1A	Myosin IA	0.04	-1.59	0.951386
P3H2	Prolyl 3-Hydroxylase 2	0.023	-1.59	0.937892
ZMYND12	Zinc Finger MYND-Type Containing 12	0.036	-1.59	0.94767
MFSD6L	Major Facilitator Superfamily Domain Containing 6 Like	0.041	-1.59	0.951386
ANKRD31	Ankyrin Repeat Domain 31	0.044	-1.59	0.951386
MYO6	Myosin VI	0.003	-1.6	0.921714
CYTL1	Cytokine Like 1	0.044	-1.61	0.951386
FGF9	Fibroblast Growth Factor 9	0.049	-1.61	0.951386
B4GALNT4	Beta-1,4-N-Acetyl-Galactosaminyltransferase 4	0.015	-1.61	0.937892
CETN3	Centrin 3	0.02	-1.61	0.937892
ADAMTS6	ADAM Metallopeptidase With Thrombospondin Type 1 Motif 6	0.02	-1.63	0.937892
RET	Ret Proto-Oncogene	0.016	-1.63	0.937892
MYH10	Myosin Heavy Chain 10	0.036	-1.63	0.94767
TMC2	Transmembrane Channel Like 2	0.027	-1.64	0.937892
NCS1	Neuronal Calcium Sensor 1	0.02	-1.64	0.937892
PLS3	Plastin 3	0.021	-1.67	0.937892
STAC2	SH3 And Cysteine Rich Domain 2	0.015	-1.67	0.937892
AKR1E2	Aldo-Keto Reductase Family 1 Member E2	0.038	-1.68	0.95107
SEMA4G	Semaphorin 4G	0.021	-1.68	0.937892
SERF1A	Small EDRK-Rich Factor 1A	0.011	-1.69	0.937892
ADGRL3	Adhesion G Protein-Coupled Receptor L3	0.04	-1.69	0.951386
TEDC2	Tubulin Epsilon And Delta Complex 2	0.037	-1.69	0.94767
BCAM	Basal Cell Adhesion Molecule (Lutheran Blood Group)	0.026	-1.69	0.937892
TMEM132A	Transmembrane Protein 132A	0.042	-1.69	0.951386
CDC25C	Cell Division Cycle 25C	0.044	-1.69	0.951386
PNMA6A	PNMA Family Member 6A	0.043	-1.7	0.951386
KLRC2	Killer Cell Lectin Like Receptor C2	0.04	-1.71	0.951386
FGFR4	Fibroblast Growth Factor Receptor 4	0.004	-1.71	0.921714
CTTNBP2	Cortactin Binding Protein 2	0.025	-1.72	0.937892
TTLL10	Tubulin Tyrosine Ligase Like 10	0.044	-1.72	0.951386
GLIPR1L2	GLIPR1 Like 2	0.042	-1.72	0.951386
DCLK1	Doublecortin Like Kinase 1	0.015	-1.73	0.937892
IGSF3	Immunoglobulin Superfamily Member 3	0.047	-1.74	0.951386
RBFOX2	RNA Binding Fox-1 Homolog 2	0.004	-1.74	0.921714
SRCIN1	SRC Kinase Signaling Inhibitor 1	0.013	-1.75	0.937892
ADGRF3	Adhesion G Protein-Coupled Receptor F3	0.044	-1.75	0.951386
ADCY2	Adenylate Cyclase 2	0.044	-1.75	0.951386
PROM2	Prominin 2	0.039	-1.76	0.951386
PDGFRB	Platelet Derived Growth Factor Receptor Beta	0.003	-1.76	0.921714
INHBA	Inhibin Subunit Beta A	0.041	-1.76	0.951386
TFCP2L1	Transcription Factor CP2 Like 1	0.002	-1.77	0.921714
SFRP2	Secreted Frizzled Related Protein 2	0.012	-1.77	0.937892
PTPRG	Protein Tyrosine Phosphatase Receptor Type G	0.008	-1.79	0.937892
ANKRD63	Ankyrin Repeat Domain 63	0.023	-1.79	0.937892
LRRC63	Leucine Rich Repeat Containing 63	0.038	-1.81	0.95107
BNC2	Basonuclin 2	0.005	-1.82	0.937892
ACKR2	Atypical Chemokine Receptor 2	0.042	-1.82	0.951386
NRCAM	Neuronal Cell Adhesion Molecule	< 0.001	-1.82	0.664371
RALYL	RALY RNA Binding Protein Like	0.033	-1.83	0.942669
CCDC42	Coiled-Coil Domain Containing 42	0.031	-1.84	0.940418
ADRA1B	Adrenoceptor Alpha 1B	0.05	-1.84	0.951386
LIMCH1	LIM And Calponin Homology Domains 1	0.022	-1.85	0.937892
KNDC1	Kinase Non-Catalytic C-Lobe Domain Containing 1	0.002	-1.87	0.921714
RASIP1	Ras Interacting Protein 1	0.039	-1.89	0.951386
CDK15	Cyclin Dependent Kinase 15	0.046	-1.9	0.951386
TMEM200B	Transmembrane Protein 200B	0.016	-1.92	0.937892
CDH4	Cadherin 4	0.011	-1.93	0.937892
PTX4	Pentraxin 4	0.022	-1.93	0.937892
AIF1L	Allograft Inflammatory Factor 1 Like	0.042	-1.94	0.951386
ARHGEF28	Rho Guanine Nucleotide Exchange Factor 28	0.009	-1.94	0.937892
LINGO2	Leucine Rich Repeat And Ig Domain Containing 2	0.005	-1.95	0.937892
EVPL	Envoplakin	0.006	-1.96	0.937892
GPR20	G Protein-Coupled Receptor 20	0.009	-1.96	0.937892
TGFBR3L	Transforming Growth Factor Beta Receptor 3 Like	0.047	-1.97	0.951386
FHAD1	Forkhead Associated Phosphopeptide Binding Domain 1	0.027	-1.97	0.937892
UNC5B	Unc-5 Netrin Receptor B	0.014	-1.99	0.937892
GRIP1	Glutamate Receptor Interacting Protein 1	0.006	-1.99	0.937892
TJP1	Tight Junction Protein 1	0.007	-2.03	0.937892
MYH15	Myosin Heavy Chain 15	0.04	-2.03	0.951386
OPCML	Opioid Binding Protein/Cell Adhesion Molecule Like	0.027	-2.04	0.937892
TM4SF19	Transmembrane 4 L Six Family Member 19	0.002	-2.1	0.921714
SLC2A12	Solute Carrier Family 2 Member 12	0.046	-2.1	0.951386
PRSS57	Serine Protease 57	< 0.001	-2.1	0.359169
TGFB2	Transforming Growth Factor Beta 2	0.019	-2.1	0.937892
NUAK1	NUAK Family Kinase 1	0.004	-2.13	0.921714
PLPP2	Phospholipid Phosphatase 2	0.013	-2.13	0.937892
TXNDC2	Thioredoxin Domain Containing 2	0.049	-2.15	0.951386
VSTM2B	V-Set And Transmembrane Domain Containing 2B	0.01	-2.23	0.937892
LCA5	Lebercilin LCA5	0.016	-2.23	0.937892
COL4A2	Collagen Type IV Alpha 2 Chain	0.03	-2.24	0.937892
SCHIP1	Schwannomin Interacting Protein 1	0.046	-2.26	0.951386
PTPN20	Protein Tyrosine Phosphatase Non-Receptor Type 20	0.02	-2.28	0.937892
GOLGA8Q	Golgin A8 Family Member Q	0.011	-2.3	0.937892
HCN4	Hyperpolarization Activated Cyclic Nucleotide Gated Potassium Channel 4	0.02	-2.35	0.937892
ANKRD53	Ankyrin Repeat Domain 53	0.036	-2.37	0.94767
GABRA5	Gamma-Aminobutyric Acid Type A Receptor Subunit Alpha5	0.029	-2.37	0.937892
OR2A7	Olfactory Receptor Family 2 Subfamily A Member 7	0.011	-2.43	0.937892
TMEM108	Transmembrane Protein 108	0.015	-2.45	0.937892
TACSTD2	Tumor Associated Calcium Signal Transducer 2	0.002	-2.52	0.921714
TENM4	Teneurin Transmembrane Protein 4	0.007	-2.52	0.937892
DNAH11	Dynein Axonemal Heavy Chain 11	0.022	-2.55	0.937892
BCL6B	BCL6B Transcription Repressor	0.025	-2.56	0.937892
CCL22	C-C Motif Chemokine Ligand 22	0.025	-2.56	0.937892
CSMD1	CUB And Sushi Multiple Domains 1	0.006	-2.58	0.937892
KRT79	Keratin 79	0.044	-2.61	0.951386
HTR2B	5-Hydroxytryptamine Receptor 2B	0.042	-2.71	0.951386
IQUB	IQ Motif And Ubiquitin Domain Containing	0.047	-2.72	0.951386
FBLN1	Fibulin 1	0.008	-2.8	0.937892
CBLN2	Cerebellin 2 Precursor	0.022	-2.83	0.937892
PLEKHS1	Pleckstrin Homology Domain Containing S1	0.036	-2.89	0.94767
HOXA7	Homeobox A7	0.007	-2.9	0.937892
SHC4	SHC Adaptor Protein 4	0.045	-2.91	0.951386
DMRTC1	DMRT Like Family C1	0.006	-2.91	0.937892
GABRD	Gamma-Aminobutyric Acid Type A Receptor Subunit Delta	0.001	-2.92	0.921714
MAEL	Maelstrom Spermatogenic Transposon Silencer	0.026	-3.13	0.937892
CASQ1	Calsequestrin 1	0.016	-3.34	0.937892
SMIM10L2B	Small Integral Membrane Protein 10 Like 2B	0.004	-3.63	0.921714
DNAAF3	Dynein Axonemal Assembly Factor 3	0.014	-3.79	0.937892
CFAP46	Cilia And Flagella Associated Protein 46	0.008	-4.01	0.937892
C4BPA	Complement Component 4 Binding Protein Alpha	< 0.001	-4.5	0.778533
SLC44A5	Solute Carrier Family 44 Member 5	< 0.001	-5.01	0.778533
TBC1D3G	TBC1 Domain Family Member 3G	< 0.001	-5579.91	0.510259
TBC1D3H	TBC1 Domain Family Member 3H	< 0.001	-10,9x103	0.359169

## Sheet: Females_HRvsLR
List of 504 DEGs in females HR vs females LR (FC ± |1.2|, p-value < 0.05).
Gene Symbol	Gene Assignment	p-value	Fold-Change	padj
TBC1D3K	TBC1 Domain Family Member 3K	0.02	231.14	0.999886
BTNL3	Butyrophilin Like 3	0.049	7.17	0.999886
TACSTD2	Tumor Associated Calcium Signal Transducer 2	< 0.001	6.27	<0.001
DNAH11	Dynein Axonemal Heavy Chain 11	< 0.001	4.94	0.396864
PCDHGC4	Protocadherin Gamma Subfamily C, 4	0.025	4.56	0.999886
MUC12	Mucin 12, Cell Surface Associated	0.044	3.89	0.999886
IGF1	Insulin Like Growth Factor 1	0.003	3.58	0.614424
FOXI1	Forkhead Box I1	0.004	3.27	0.732392
DSG3	Desmoglein 3	0.007	2.93	0.789833
ITGA8	Integrin Subunit Alpha 8	0.005	2.88	0.75198
DISP2	Dispatched RND Transporter Family Member 2	0.002	2.7	0.614424
ZNF695	Zinc Finger Protein 695	0.041	2.7	0.999886
PTPN14	Protein Tyrosine Phosphatase Non-Receptor Type 14	0.031	2.64	0.999886
MYO16	Myosin XVI	0.01	2.61	0.889876
ZNF704	Zinc Finger Protein 704	0.013	2.55	0.951924
VTN	Vitronectin	0.019	2.53	0.999886
HSF2BP	Heat Shock Transcription Factor 2 Binding Protein	0.016	2.52	0.984714
CDK15	Cyclin Dependent Kinase 15	0.015	2.51	0.978914
TRPC6	Transient Receptor Potential Cation Channel Subfamily C Member 6	0.003	2.48	0.63143
PRSS41	Serine Protease 41	0.005	2.4	0.75198
MTRNR2L8	MT-RNR2 Like 8	0.008	2.39	0.82701
DEPDC1	DEP Domain Containing 1	0.015	2.38	0.978914
TMEM108	Transmembrane Protein 108	0.032	2.36	0.999886
CCL23	C-C Motif Chemokine Ligand 23	0.025	2.36	0.999886
LIMCH1	LIM And Calponin Homology Domains 1	0.004	2.34	0.732392
ABCC11	ATP Binding Cassette Subfamily C Member 11	0.031	2.33	0.999886
IL36A	Interleukin 36 Alpha	0.009	2.31	0.874786
C10orf82	Chromosome 10 Open Reading Frame 82	0.043	2.31	0.999886
OLIG2	Oligodendrocyte Transcription Factor 2	0.002	2.3	0.614424
PLAAT5	Phospholipase A And Acyltransferase 5	0.001	2.29	0.528192
ALOX15	Arachidonate 15-Lipoxygenase	0.002	2.29	0.614424
CCL3L1	C-C Motif Chemokine Ligand 3 Like 1	0.035	2.28	0.999886
FGFR2	Fibroblast Growth Factor Receptor 2	< 0.001	2.27	0.252279
PPIAL4C	Peptidylprolyl Isomerase A Like 4C	0.017	2.25	0.999886
KCNN3	Potassium Calcium-Activated Channel Subfamily N Member 3	0.02	2.24	0.999886
MROH7	Maestro Heat Like Repeat Family Member 7	0.032	2.24	0.999886
TNS2	Tensin 2	0.006	2.21	0.753176
TENT5B	Terminal Nucleotidyltransferase 5B	0.007	2.19	0.78907
MYCT1	MYC Target 1	0.001	2.18	0.528192
IDO1	Indoleamine 2,3-Dioxygenase 1	0.001	2.15	0.528192
SIGLEC8	Sialic Acid Binding Ig Like Lectin 8	0.006	2.13	0.75198
TNR	Tenascin R	0.004	2.1	0.732392
UNC5B	Unc-5 Netrin Receptor B	0.011	1.99	0.9298
PRSS33	Serine Protease 33	0.015	1.99	0.978914
CCDC40	Coiled-Coil Domain Containing 40	0.043	1.96	0.999886
CHD5	Chromodomain Helicase DNA Binding Protein 5	0.044	1.96	0.999886
IL5RA	Interleukin 5 Receptor Subunit Alpha	0.002	1.93	0.614424
PNMA6A	PNMA Family Member 6A	0.034	1.9	0.999886
COL4A1	Collagen Type IV Alpha 1 Chain	0.039	1.88	0.999886
SDC1	Syndecan 1	0.013	1.88	0.953965
CACNB4	Calcium Voltage-Gated Channel Auxiliary Subunit Beta 4	0.002	1.88	0.614424
TP73	Tumor Protein P73	0.006	1.88	0.75198
USP6	Ubiquitin Specific Peptidase 6	0.026	1.87	0.999886
ADORA3	Adenosine A3 Receptor	0.003	1.84	0.621895
FRRS1	Ferric Chelate Reductase 1	< 0.001	1.84	0.396864
SLC16A14	Solute Carrier Family 16 Member 14	0.005	1.84	0.732392
MYBPH	Myosin Binding Protein H	0.009	1.83	0.871515
RAG1	Recombination Activating 1	0.033	1.83	0.999886
ZNF521	Zinc Finger Protein 521	0.035	1.82	0.999886
SLC29A1	Solute Carrier Family 29 Member 1 (Augustine Blood Group)	0.002	1.81	0.614424
ITGB8	Integrin Subunit Beta 8	0.016	1.81	0.984714
ARHGEF39	Rho Guanine Nucleotide Exchange Factor 39	< 0.001	1.81	0.396864
TRIM36	Tripartite Motif Containing 36	0.001	1.81	0.490061
PRUNE2	Prune Homolog 2 With BCH Domain	0.035	1.79	0.999886
BEGAIN	Brain Enriched Guanylate Kinase Associated	0.046	1.78	0.999886
CCDC141	Coiled-Coil Domain Containing 141	0.007	1.76	0.802018
DTL	Denticleless E3 Ubiquitin Protein Ligase Homolog	0.025	1.76	0.999886
CLEC9A	C-Type Lectin Domain Containing 9A	0.003	1.75	0.614424
CAV2	Caveolin 2	0.028	1.74	0.999886
CEBPE	CCAAT Enhancer Binding Protein Epsilon	0.002	1.74	0.614424
MINAR1	Membrane Integral NOTCH2 Associated Receptor 1	0.005	1.74	0.744021
ERG	ETS Transcription Factor ERG	0.017	1.73	0.999886
CYP4F12	Cytochrome P450 Family 4 Subfamily F Member 12	0.007	1.73	0.805273
ACOT11	Acyl-Coa Thioesterase 11	0.004	1.72	0.732392
LRTOMT	Leucine Rich Transmembrane And O-Methyltransferase Domain Containing	0.031	1.72	0.999886
TDRD12	Tudor Domain Containing 12	0.036	1.72	0.999886
ESPNL	Espin Like	0.01	1.72	0.889876
IL34	Interleukin 34	0.03	1.71	0.999886
AJAP1	Adherens Junctions Associated Protein 1	0.029	1.71	0.999886
PTGDR2	Prostaglandin D2 Receptor 2	0.003	1.71	0.614424
IL1RL1	Interleukin 1 Receptor Like 1	0.03	1.7	0.999886
BUB1B	BUB1 Mitotic Checkpoint Serine/Threonine Kinase B	0.006	1.7	0.75198
CCR9	C-C Motif Chemokine Receptor 9	0.002	1.69	0.614424
SMPD3	Sphingomyelin Phosphodiesterase 3	0.006	1.69	0.75198
SPNS3	Sphingolipid Transporter 3 (Putative)	0.003	1.68	0.657274
CCND1	Cyclin D1	0.001	1.68	0.528192
LGALS12	Galectin 12	0.001	1.67	0.592201
HRH4	Histamine Receptor H4	0.011	1.67	0.928718
ESCO2	Establishment Of Sister Chromatid Cohesion N-Acetyltransferase 2	0.025	1.66	0.999886
SDC2	Syndecan 2	0.025	1.66	0.999886
RHOBTB3	Rho Related BTB Domain Containing 3	0.001	1.66	0.528192
ACSM1	Acyl-Coa Synthetase Medium Chain Family Member 1	0.048	1.65	0.999886
FZD7	Frizzled Class Receptor 7	0.027	1.65	0.999886
CACNG8	Calcium Voltage-Gated Channel Auxiliary Subunit Gamma 8	0.025	1.65	0.999886
HDC	Histidine Decarboxylase	0.013	1.64	0.951924
ASB2	Ankyrin Repeat And SOCS Box Containing 2	0.001	1.63	0.528192
PRH1	Proline Rich Protein Haeiii Subfamily 1	0.008	1.62	0.829274
RAB44	RAB44, Member RAS Oncogene Family	0.002	1.62	0.614424
CXCL6	C-X-C Motif Chemokine Ligand 6	0.03	1.62	0.999886
CAV1	Caveolin 1	0.023	1.62	0.999886
FBN1	Fibrillin 1	0.022	1.61	0.999886
PMP22	Peripheral Myelin Protein 22	0.036	1.6	0.999886
KIF15	Kinesin Family Member 15	0.036	1.6	0.999886
ATP2A1	Atpase Sarcoplasmic/Endoplasmic Reticulum Ca2+ Transporting 1	0.026	1.6	0.999886
POLR3G	RNA Polymerase III Subunit G	0.038	1.59	0.999886
NPB	Neuropeptide B	0.036	1.58	0.999886
PARPBP	PARP1 Binding Protein	0.029	1.57	0.999886
AKAP12	A-Kinase Anchoring Protein 12	0.038	1.56	0.999886
RHEX	Regulator Of Hemoglobinization And Erythroid Cell Expansion	0.04	1.56	0.999886
PIK3R6	Phosphoinositide-3-Kinase Regulatory Subunit 6	0.002	1.55	0.614424
RGL3	Ral Guanine Nucleotide Dissociation Stimulator Like 3	0.046	1.55	0.999886
CRIP2	Cysteine Rich Protein 2	0.003	1.54	0.632652
ZC2HC1A	Zinc Finger C2HC-Type Containing 1A	0.021	1.53	0.999886
SLC18A2	Solute Carrier Family 18 Member A2	0.034	1.53	0.999886
REXO5	RNA Exonuclease 5	0.01	1.52	0.889876
IGLL5	Immunoglobulin Lambda Like Polypeptide 5	0.022	1.52	0.999886
C3	Complement C3	0.037	1.51	0.999886
DNAJC28	Dnaj Heat Shock Protein Family (Hsp40) Member C28	0.039	1.51	0.999886
SRGAP3	SLIT-ROBO Rho Gtpase Activating Protein 3	0.026	1.51	0.999886
MEIS1	Meis Homeobox 1	0.015	1.5	0.978914
JAKMIP3	Janus Kinase And Microtubule Interacting Protein 3	0.041	1.5	0.999886
TAS2R14	Taste 2 Receptor Member 14	0.041	1.49	0.999886
BHLHA15	Basic Helix-Loop-Helix Family Member A15	0.039	1.49	0.999886
TXNDC5	Thioredoxin Domain Containing 5	0.012	1.48	0.932305
NT5DC2	5'-Nucleotidase Domain Containing 2	0.002	1.48	0.614424
ZACN	Zinc Activated Ion Channel	0.024	1.48	0.999886
ARPIN	Actin Related Protein 2/3 Complex Inhibitor	0.044	1.48	0.999886
NDFIP2	Nedd4 Family Interacting Protein 2	0.008	1.48	0.829274
HYAL3	Hyaluronidase 3	0.006	1.47	0.75198
GAREM2	GRB2 Associated Regulator Of MAPK1 Subtype 2	0.01	1.46	0.889876
ACE	Angiotensin I Converting Enzyme	0.02	1.46	0.999886
CD200R1	CD200 Receptor 1	0.001	1.46	0.592201
USP53	Ubiquitin Specific Peptidase 53	0.006	1.45	0.75198
TMEM200A	Transmembrane Protein 200A	0.03	1.45	0.999886
EPN2	Epsin 2	0.004	1.45	0.707009
ITGA3	Integrin Subunit Alpha 3	0.001	1.43	0.601173
MZB1	Marginal Zone B And B1 Cell Specific Protein	0.027	1.43	0.999886
CCN3	Cellular Communication Network Factor 3	0.028	1.42	0.999886
BUB1	BUB1 Mitotic Checkpoint Serine/Threonine Kinase	0.044	1.42	0.999886
SLC16A10	Solute Carrier Family 16 Member 10	0.021	1.41	0.999886
CENPU	Centromere Protein U	0.03	1.4	0.999886
KLHL14	Kelch Like Family Member 14	0.005	1.4	0.75198
MED12L	Mediator Complex Subunit 12L	0.027	1.4	0.999886
ZNF502	Zinc Finger Protein 502	0.006	1.4	0.75198
ZC3H12C	Zinc Finger CCCH-Type Containing 12C	0.044	1.4	0.999886
TTC9	Tetratricopeptide Repeat Domain 9	0.001	1.39	0.469517
ABCB9	ATP Binding Cassette Subfamily B Member 9	0.006	1.38	0.75198
TRPV3	Transient Receptor Potential Cation Channel Subfamily V Member 3	0.019	1.37	0.999886
ND6	NADH Dehydrogenase Subunit 6	0.032	1.37	0.999886
CYSLTR2	Cysteinyl Leukotriene Receptor 2	0.029	1.37	0.999886
ZNF726	Zinc Finger Protein 726	0.029	1.37	0.999886
PAPLN	Papilin, Proteoglycan Like Sulfated Glycoprotein	0.034	1.36	0.999886
GSTM2	Glutathione S-Transferase Mu 2	0.002	1.35	0.614424
BMPR1A	Bone Morphogenetic Protein Receptor Type 1A	0.012	1.35	0.932305
CCDC154	Coiled-Coil Domain Containing 154	0.039	1.35	0.999886
GPHN	Gephyrin	0.009	1.34	0.871515
TOGARAM1	TOG Array Regulator Of Axonemal Microtubules 1	0.021	1.34	0.999886
FAAH	Fatty Acid Amide Hydrolase	0.007	1.33	0.802018
SEMA7A	Semaphorin 7A (John Milton Hagen Blood Group)	0.008	1.33	0.829274
CPAMD8	C3 And PZP Like Alpha-2-Macroglobulin Domain Containing 8	0.028	1.32	0.999886
MEST	Mesoderm Specific Transcript	0.025	1.31	0.999886
ZCCHC18	Zinc Finger CCHC-Type Containing 18	0.008	1.31	0.829274
P2RY2	Purinergic Receptor P2Y2	0.04	1.31	0.999886
CD24	CD24 Molecule	0.024	1.31	0.999886
ZNF708	Zinc Finger Protein 708	0.03	1.31	0.999886
L2HGDH	L-2-Hydroxyglutarate Dehydrogenase	0.041	1.3	0.999886
SEMA6C	Semaphorin 6C	0.032	1.29	0.999886
PLEKHA7	Pleckstrin Homology Domain Containing A7	0.028	1.29	0.999886
ARL6IP6	ADP Ribosylation Factor Like Gtpase 6 Interacting Protein 6	0.024	1.28	0.999886
MAP7	Microtubule Associated Protein 7	0.039	1.27	0.999886
GIPR	Gastric Inhibitory Polypeptide Receptor	0.043	1.27	0.999886
ACSF2	Acyl-Coa Synthetase Family Member 2	0.006	1.26	0.75198
POMT2	Protein O-Mannosyltransferase 2	0.033	1.26	0.999886
DLEU7	Deleted In Lymphocytic Leukemia 7	0.043	1.26	0.999886
KCTD3	Potassium Channel Tetramerization Domain Containing 3	0.049	1.25	0.999886
CHPF	Chondroitin Polymerizing Factor	0.045	1.25	0.999886
MTAP	Methylthioadenosine Phosphorylase	0.021	1.25	0.999886
DECR2	2,4-Dienoyl-Coa Reductase 2	0.035	1.25	0.999886
CDHR3	Cadherin Related Family Member 3	0.047	1.25	0.999886
ABCB10	ATP Binding Cassette Subfamily B Member 10	0.03	1.24	0.999886
NUDT17	Nudix Hydrolase 17	0.035	1.23	0.999886
ITM2C	Integral Membrane Protein 2C	0.041	1.22	0.999886
IL11RA	Interleukin 11 Receptor Subunit Alpha	0.001	1.22	0.584329
PDK1	Pyruvate Dehydrogenase Kinase 1	0.008	1.22	0.831534
GLCCI1	Glucocorticoid Induced 1	0.011	1.22	0.9298
HIBCH	3-Hydroxyisobutyryl-Coa Hydrolase	0.019	1.22	0.999886
KLHL3	Kelch Like Family Member 3	0.041	1.21	0.999886
ABCC1	ATP Binding Cassette Subfamily C Member 1	0.004	1.21	0.732392
AXIN2	Axin 2	0.024	1.21	0.999886
IMPACT	Impact RWD Domain Protein	0.021	1.21	0.999886
CUL9	Cullin 9	0.014	1.21	0.978914
LNPK	Lunapark, ER Junction Formation Factor	0.035	1.21	0.999886
RYK	Receptor Like Tyrosine Kinase	0.009	1.2	0.871515
PROCA1	Protein Interacting With Cyclin A1	0.017	1.2	0.999886
ANO9	Anoctamin 9	0.022	1.2	0.999886
HAUS5	HAUS Augmin Like Complex Subunit 5	0.006	1.2	0.75198
ZNF674	Zinc Finger Protein 674	0.022	1.2	0.999886
PLOD1	Procollagen-Lysine,2-Oxoglutarate 5-Dioxygenase 1	0.036	-1.2	0.999886
CEBPB	CCAAT Enhancer Binding Protein Beta	0.045	-1.2	0.999886
SLC9A8	Solute Carrier Family 9 Member A8	0.03	-1.2	0.999886
GALK1	Galactokinase 1	0.008	-1.2	0.829274
MSH5	Muts Homolog 5	0.041	-1.2	0.999886
ATP6V0C	Atpase H+ Transporting V0 Subunit C	0.013	-1.2	0.951924
FTH1	Ferritin Heavy Chain 1	0.012	-1.21	0.944591
NLRP3	NLR Family Pyrin Domain Containing 3	0.013	-1.21	0.951924
HFE	Homeostatic Iron Regulator	0.038	-1.21	0.999886
CDKN1A	Cyclin Dependent Kinase Inhibitor 1A	0.028	-1.21	0.999886
ZBTB16	Zinc Finger And BTB Domain Containing 16	0.04	-1.21	0.999886
CISH	Cytokine Inducible SH2 Containing Protein	0.012	-1.22	0.944591
BSG	Basigin (Ok Blood Group)	0.007	-1.22	0.816529
DDIT4	DNA Damage Inducible Transcript 4	0.015	-1.22	0.978914
KIF3A	Kinesin Family Member 3A	0.041	-1.22	0.999886
MAP3K20	Mitogen-Activated Protein Kinase Kinase Kinase 20	0.042	-1.22	0.999886
SLC2A1	Solute Carrier Family 2 Member 1	0.008	-1.22	0.838987
IL4R	Interleukin 4 Receptor	0.024	-1.22	0.999886
B4GALT7	Beta-1,4-Galactosyltransferase 7	0.038	-1.22	0.999886
SECTM1	Secreted And Transmembrane 1	0.044	-1.22	0.999886
ASCC2	Activating Signal Cointegrator 1 Complex Subunit 2	0.05	-1.23	0.999886
PARP11	Poly(ADP-Ribose) Polymerase Family Member 11	0.048	-1.23	0.999886
SIDT2	SID1 Transmembrane Family Member 2	0.036	-1.23	0.999886
37469	Argonaute RISC Catalytic Component 2	0.039	-1.23	0.999886
C1orf198	Chromosome 1 Open Reading Frame 198	0.006	-1.23	0.75198
EFCAB2	EF-Hand Calcium Binding Domain 2	0.043	-1.23	0.999886
MFN2	Mitofusin 2	0.023	-1.23	0.999886
CASP4	Caspase 4	0.008	-1.24	0.829998
LYPD3	LY6/PLAUR Domain Containing 3	0.047	-1.24	0.999886
SMCO4	Single-Pass Membrane Protein With Coiled-Coil Domains 4	0.021	-1.24	0.999886
LILRB2	Leukocyte Immunoglobulin Like Receptor B2	0.013	-1.24	0.951924
CCDC71L	Coiled-Coil Domain Containing 71 Like	0.033	-1.24	0.999886
TBC1D8	TBC1 Domain Family Member 8	0.033	-1.24	0.999886
GBGT1	Globoside Alpha-1,3-N-Acetylgalactosaminyltransferase 1 (FORS Blood Group)	0.02	-1.24	0.999886
NDUFAF5	NADH:Ubiquinone Oxidoreductase Complex Assembly Factor 5	0.016	-1.24	0.984714
CSRNP1	Cysteine And Serine Rich Nuclear Protein 1	0.029	-1.24	0.999886
SIAH2	Siah E3 Ubiquitin Protein Ligase 2	0.002	-1.24	0.614424
CIR1	Corepressor Interacting With RBPJ, CIR1	0.02	-1.24	0.999886
MPP1	Membrane Palmitoylated Protein 1	0.019	-1.25	0.999886
ING2	Inhibitor Of Growth Family Member 2	0.026	-1.25	0.999886
LILRB4	Leukocyte Immunoglobulin Like Receptor B4	0.022	-1.25	0.999886
ZNF596	Zinc Finger Protein 596	0.041	-1.25	0.999886
CHST10	Carbohydrate Sulfotransferase 10	0.015	-1.25	0.978914
DHRS13	Dehydrogenase/Reductase 13	0.029	-1.25	0.999886
CARM1	Coactivator Associated Arginine Methyltransferase 1	0.037	-1.25	0.999886
LGALS3	Galectin 3	0.023	-1.26	0.999886
NLRC4	NLR Family CARD Domain Containing 4	0.014	-1.26	0.978914
TUBB6	Tubulin Beta 6 Class V	0.019	-1.26	0.999886
TREM1	Triggering Receptor Expressed On Myeloid Cells 1	0.049	-1.26	0.999886
SLC2A3	Solute Carrier Family 2 Member 3	0.048	-1.26	0.999886
BLVRA	Biliverdin Reductase A	0.041	-1.27	0.999886
SLC24A4	Solute Carrier Family 24 Member 4	0.04	-1.27	0.999886
DHRS12	Dehydrogenase/Reductase 12	0.027	-1.27	0.999886
NOTCH4	Notch Receptor 4	0.038	-1.27	0.999886
USB1	U6 Snrna Biogenesis Phosphodiesterase 1	0.003	-1.27	0.63143
SNX8	Sorting Nexin 8	0.01	-1.27	0.889876
SEMA4A	Semaphorin 4A	0.024	-1.27	0.999886
CD55	CD55 Molecule (Cromer Blood Group)	0.01	-1.27	0.889876
PFKFB3	6-Phosphofructo-2-Kinase/Fructose-2,6-Biphosphatase 3	0.039	-1.28	0.999886
CASP1	Caspase 1	0.016	-1.28	0.979386
LAPTM4B	Lysosomal Protein Transmembrane 4 Beta	0.027	-1.28	0.999886
ST3GAL4	ST3 Beta-Galactoside Alpha-2,3-Sialyltransferase 4	0.011	-1.28	0.9298
FKBP5	FKBP Prolyl Isomerase 5	0.016	-1.28	0.984714
ZDHHC1	Zinc Finger DHHC-Type Containing 1	0.017	-1.28	0.999886
FCGR3A	Fc Fragment Of Igg Receptor Iiia	0.026	-1.29	0.999886
LMNB1	Lamin B1	0.011	-1.29	0.9298
SIRPD	Signal Regulatory Protein Delta	0.021	-1.29	0.999886
ME1	Malic Enzyme 1	0.048	-1.29	0.999886
TECPR2	Tectonin Beta-Propeller Repeat Containing 2	0.034	-1.29	0.999886
F13A1	Coagulation Factor XIII A Chain	0.036	-1.29	0.999886
DCAF12	DDB1 And CUL4 Associated Factor 12	0.031	-1.29	0.999886
ANKH	ANKH Inorganic Pyrophosphate Transport Regulator	0.024	-1.29	0.999886
NME7	NME/NM23 Family Member 7	0.02	-1.29	0.999886
LIMS2	LIM Zinc Finger Domain Containing 2	0.041	-1.29	0.999886
RTN2	Reticulon 2	0.022	-1.29	0.999886
ZMYND15	Zinc Finger MYND-Type Containing 15	0.034	-1.3	0.999886
B4GALT5	Beta-1,4-Galactosyltransferase 5	0.017	-1.3	0.999886
OSM	Oncostatin M	0.022	-1.3	0.999886
S100A11	S100 Calcium Binding Protein A11	0.011	-1.3	0.928718
PRDX6	Peroxiredoxin 6	0.012	-1.3	0.932305
BTF3	Basic Transcription Factor 3	0.046	-1.3	0.999886
C9orf78	Chromosome 9 Open Reading Frame 78	0.049	-1.3	0.999886
EMC3	ER Membrane Protein Complex Subunit 3	0.015	-1.3	0.978914
GABRR2	Gamma-Aminobutyric Acid Type A Receptor Subunit Rho2	0.046	-1.31	0.999886
GFUS	GDP-L-Fucose Synthase	0.005	-1.31	0.75198
RNF10	Ring Finger Protein 10	0.006	-1.31	0.75198
RRP12	Ribosomal RNA Processing 12 Homolog	0.005	-1.31	0.75198
GRINA	Glutamate Ionotropic Receptor NMDA Type Subunit Associated Protein 1	0.001	-1.32	0.601173
CDC34	Cell Division Cycle 34, Ubiqiutin Conjugating Enzyme	0.013	-1.32	0.951924
SLC25A37	Solute Carrier Family 25 Member 37	0.031	-1.32	0.999886
HAGH	Hydroxyacylglutathione Hydrolase	0.017	-1.32	0.996163
HLA-DRB5	Major Histocompatibility Complex, Class II, DR Beta 5	0.027	-1.32	0.999886
SHKBP1	SH3KBP1 Binding Protein 1	0.01	-1.33	0.889876
RNF208	Ring Finger Protein 208	0.05	-1.33	0.999886
TBC1D24	TBC1 Domain Family Member 24	0.008	-1.33	0.829274
ARMCX4	Armadillo Repeat Containing X-Linked 4	0.015	-1.33	0.978914
SDSL	Serine Dehydratase Like	0.047	-1.34	0.999886
CYSTM1	Cysteine Rich Transmembrane Module Containing 1	0.012	-1.34	0.942625
CRAT	Carnitine O-Acetyltransferase	< 0.001	-1.34	0.396864
CR1	Complement C3b/C4b Receptor 1 (Knops Blood Group)	0.031	-1.34	0.999886
FCER1G	Fc Fragment Of Ige Receptor Ig	0.007	-1.35	0.805273
CXCL16	C-X-C Motif Chemokine Ligand 16	0.004	-1.35	0.732392
IL12RB2	Interleukin 12 Receptor Subunit Beta 2	0.019	-1.35	0.999886
RBM38	RNA Binding Motif Protein 38	0.004	-1.35	0.732392
GSPT1	G1 To S Phase Transition 1	0.009	-1.35	0.874786
RILP	Rab Interacting Lysosomal Protein	0.02	-1.35	0.999886
TAGLN	Transgelin	0.021	-1.35	0.999886
RPL36AL	Ribosomal Protein L36a Like	0.034	-1.36	0.999886
GP1BB	Glycoprotein Ib Platelet Subunit Beta	0.018	-1.36	0.999886
UBXN6	UBX Domain Protein 6	0.027	-1.36	0.999886
FKBP8	FKBP Prolyl Isomerase 8	0.035	-1.36	0.999886
CLU	Clusterin	0.019	-1.37	0.999886
SPARC	Secreted Protein Acidic And Cysteine Rich	0.013	-1.38	0.951924
GYPC	Glycophorin C (Gerbich Blood Group)	0.03	-1.38	0.999886
ZMAT2	Zinc Finger Matrin-Type 2	0.039	-1.38	0.999886
NFIX	Nuclear Factor I X	0.038	-1.39	0.999886
NID1	Nidogen 1	0.009	-1.39	0.880525
TSPAN5	Tetraspanin 5	0.037	-1.39	0.999886
CST7	Cystatin F	0.011	-1.39	0.9298
HEMGN	Hemogen	0.025	-1.4	0.999886
PROK2	Prokineticin 2	0.03	-1.4	0.999886
CASP5	Caspase 5	0.034	-1.4	0.999886
SIPA1L2	Signal Induced Proliferation Associated 1 Like 2	0.015	-1.4	0.978914
AGBL2	AGBL Carboxypeptidase 2	0.007	-1.41	0.760757
STK32B	Serine/Threonine Kinase 32B	0.023	-1.41	0.999886
KIR2DL4	Killer Cell Immunoglobulin Like Receptor, Two Ig Domains And Long Cytoplasmic Tail 4	0.038	-1.42	0.999886
GLRX5	Glutaredoxin 5	0.002	-1.42	0.614424
ASTL	Astacin Like Metalloendopeptidase	0.039	-1.43	0.999886
TREML1	Triggering Receptor Expressed On Myeloid Cells Like 1	0.005	-1.43	0.75198
AIF1	Allograft Inflammatory Factor 1	0.039	-1.43	0.999886
RGS6	Regulator Of G Protein Signaling 6	0.027	-1.44	0.999886
FECH	Ferrochelatase	0.005	-1.44	0.75198
EGR3	Early Growth Response 3	0.022	-1.44	0.999886
IL18RAP	Interleukin 18 Receptor Accessory Protein	0.041	-1.44	0.999886
HSPA12A	Heat Shock Protein Family A (Hsp70) Member 12A	0.014	-1.45	0.974904
EPHB2	EPH Receptor B2	0.029	-1.45	0.999886
ADM	Adrenomedullin	0.004	-1.45	0.707009
ALOX15B	Arachidonate 15-Lipoxygenase Type B	0.027	-1.45	0.999886
NT5M	5',3'-Nucleotidase, Mitochondrial	0.015	-1.45	0.978914
ADIPOR1	Adiponectin Receptor 1	0.003	-1.45	0.63143
PIPOX	Pipecolic Acid And Sarcosine Oxidase	0.023	-1.45	0.999886
SRRD	SRR1 Domain Containing	0.002	-1.45	0.614424
KLF1	Kruppel Like Factor 1	0.041	-1.46	0.999886
ZNF480	Zinc Finger Protein 480	0.04	-1.46	0.999886
ANKRD9	Ankyrin Repeat Domain 9	0.016	-1.46	0.979386
SOCS3	Suppressor Of Cytokine Signaling 3	0.001	-1.46	0.528192
CDNF	Cerebral Dopamine Neurotrophic Factor	0.018	-1.47	0.999886
LRRC37A2	Leucine Rich Repeat Containing 37 Member A2	0.012	-1.47	0.932305
FHIP1A	FHF Complex Subunit HOOK Interacting Protein 1A	0.009	-1.47	0.879679
GAS7	Growth Arrest Specific 7	< 0.001	-1.47	0.396864
KEL	Kell Metallo-Endopeptidase (Kell Blood Group)	0.049	-1.47	0.999886
DMTN	Dematin Actin Binding Protein	0.026	-1.48	0.999886
TMEM272	Transmembrane Protein 272	0.014	-1.48	0.978914
HBM	Hemoglobin Subunit Mu	0.044	-1.48	0.999886
MXI1	MAX Interactor 1, Dimerization Protein	0.003	-1.48	0.63143
ZDHHC19	Zinc Finger DHHC-Type Palmitoyltransferase 19	0.04	-1.48	0.999886
AKR1C3	Aldo-Keto Reductase Family 1 Member C3	0.039	-1.48	0.999886
PRSS27	Serine Protease 27	0.027	-1.48	0.999886
ZNF385C	Zinc Finger Protein 385C	0.046	-1.49	0.999886
GPR146	G Protein-Coupled Receptor 146	0.015	-1.49	0.978914
KANK2	KN Motif And Ankyrin Repeat Domains 2	0.045	-1.49	0.999886
SLC25A39	Solute Carrier Family 25 Member 39	0.041	-1.49	0.999886
ZNF391	Zinc Finger Protein 391	0.03	-1.5	0.999886
RUNDC3A	RUN Domain Containing 3A	0.026	-1.5	0.999886
ANXA3	Annexin A3	0.012	-1.5	0.932305
RAB13	RAB13, Member RAS Oncogene Family	0.001	-1.5	0.601173
KIR2DL3	Killer Cell Immunoglobulin Like Receptor, Two Ig Domains And Long Cytoplasmic Tail 3	0.023	-1.5	0.999886
CACNA1E	Calcium Voltage-Gated Channel Subunit Alpha1 E	0.016	-1.5	0.984714
SAMD14	Sterile Alpha Motif Domain Containing 14	0.05	-1.51	0.999886
AIM2	Absent In Melanoma 2	0.003	-1.51	0.621895
BCL2L1	BCL2 Like 1	0.01	-1.51	0.889876
ST6GALNAC4	ST6 N-Acetylgalactosaminide Alpha-2,6-Sialyltransferase 4	0.002	-1.51	0.614424
IGF2BP2	Insulin Like Growth Factor 2 Mrna Binding Protein 2	0.005	-1.51	0.75198
NHSL1	NHS Like 1	0.027	-1.51	0.999886
TAL1	TAL Bhlh Transcription Factor 1, Erythroid Differentiation Factor	0.031	-1.51	0.999886
ALPL	Alkaline Phosphatase, Biomineralization Associated	0.018	-1.51	0.999886
CLEC4D	C-Type Lectin Domain Family 4 Member D	0.031	-1.53	0.999886
CABP5	Calcium Binding Protein 5	0.021	-1.53	0.999886
NOTCH2NLC	Notch 2 N-Terminal Like C	0.003	-1.53	0.63143
OLFML2B	Olfactomedin Like 2B	0.02	-1.54	0.999886
IFIT1B	Interferon Induced Protein With Tetratricopeptide Repeats 1B	0.024	-1.54	0.999886
KREMEN1	Kringle Containing Transmembrane Protein 1	0.016	-1.54	0.984714
CDR2L	Cerebellar Degeneration Related Protein 2 Like	0.031	-1.54	0.999886
TMEM255B	Transmembrane Protein 255B	0.016	-1.54	0.979386
MCEMP1	Mast Cell Expressed Membrane Protein 1	0.006	-1.54	0.75198
DDX11	DEAD/H-Box Helicase 11	0.015	-1.54	0.978914
TNS1	Tensin 1	0.017	-1.54	0.999886
KRT73	Keratin 73	0.041	-1.55	0.999886
CRYM	Crystallin Mu	0.045	-1.56	0.999886
S100A12	S100 Calcium Binding Protein A12	0.048	-1.56	0.999886
BBOF1	Basal Body Orientation Factor 1	0.025	-1.57	0.999886
MYO7B	Myosin VIIB	0.013	-1.57	0.963109
ITGA2B	Integrin Subunit Alpha 2b	0.004	-1.57	0.732392
MINDY4	MINDY Lysine 48 Deubiquitinase 4	0.011	-1.58	0.9298
BPGM	Bisphosphoglycerate Mutase	< 0.001	-1.58	0.396864
STRADB	STE20 Related Adaptor Beta	0.012	-1.58	0.932305
ITGB4	Integrin Subunit Beta 4	0.024	-1.59	0.999886
ALPK3	Alpha Kinase 3	0.003	-1.59	0.65921
GALNT14	Polypeptide N-Acetylgalactosaminyltransferase 14	0.024	-1.61	0.999886
TGM2	Transglutaminase 2	0.002	-1.61	0.614424
TMEM119	Transmembrane Protein 119	0.043	-1.62	0.999886
TMC4	Transmembrane Channel Like 4	0.013	-1.63	0.951924
SPATC1	Spermatogenesis And Centriole Associated 1	0.013	-1.63	0.947644
MARCO	Macrophage Receptor With Collagenous Structure	0.005	-1.64	0.732392
ALDH1A2	Aldehyde Dehydrogenase 1 Family Member A2	0.009	-1.64	0.880525
OR2W3	Olfactory Receptor Family 2 Subfamily W Member 3	0.014	-1.64	0.974904
SH2D4B	SH2 Domain Containing 4B	0.037	-1.65	0.999886
SPOCD1	SPOC Domain Containing 1	0.005	-1.65	0.732392
FAM210B	Family With Sequence Similarity 210 Member B	0.002	-1.65	0.614424
TDRD9	Tudor Domain Containing 9	0.002	-1.65	0.614424
SLC6A8	Solute Carrier Family 6 Member 8	0.008	-1.66	0.829274
LILRA5	Leukocyte Immunoglobulin Like Receptor A5	< 0.001	-1.66	0.0916667
SEM1	SEM1 26S Proteasome Subunit	0.015	-1.67	0.978914
EPB42	Erythrocyte Membrane Protein Band 4.2	0.016	-1.68	0.984714
C4A	Complement C4A (Rodgers Blood Group)	0.05	-1.68	0.999886
EMID1	EMI Domain Containing 1	0.005	-1.69	0.75198
IL27	Interleukin 27	0.006	-1.69	0.75198
CFD	Complement Factor D	0.012	-1.7	0.9298
HBQ1	Hemoglobin Subunit Theta 1	0.004	-1.7	0.687811
SLC6A9	Solute Carrier Family 6 Member 9	0.008	-1.7	0.829274
SLC41A2	Solute Carrier Family 41 Member 2	0.041	-1.7	0.999886
PRELID2	PRELI Domain Containing 2	0.04	-1.7	0.999886
MYL9	Myosin Light Chain 9	0.002	-1.7	0.614424
ESPN	Espin	0.013	-1.7	0.951924
SNCA	Synuclein Alpha	0.018	-1.7	0.999886
HBD	Hemoglobin Subunit Delta	0.021	-1.73	0.999886
NOTCH2NLB	Notch 2 N-Terminal Like B	0.024	-1.73	0.999886
WASF3	WASP Family Member 3	0.007	-1.75	0.816529
TMOD1	Tropomodulin 1	0.006	-1.76	0.75198
LGALS9B	Galectin 9B	0.003	-1.77	0.614424
PLEK2	Pleckstrin 2	0.007	-1.78	0.805273
HSD17B6	Hydroxysteroid 17-Beta Dehydrogenase 6	0.031	-1.78	0.999886
GMPR	Guanosine Monophosphate Reductase	0.002	-1.79	0.614424
YBX3	Y-Box Binding Protein 3	< 0.001	-1.81	0.396864
TSKS	Testis Specific Serine Kinase Substrate	0.016	-1.82	0.984714
P4HA2	Prolyl 4-Hydroxylase Subunit Alpha 2	0.011	-1.82	0.9298
KIF26A	Kinesin Family Member 26A	0.014	-1.83	0.978914
SRGAP1	SLIT-ROBO Rho Gtpase Activating Protein 1	0.043	-1.83	0.999886
A3GALT2	Alpha 1,3-Galactosyltransferase 2	0.048	-1.83	0.999886
AHSP	Alpha Hemoglobin Stabilizing Protein	0.005	-1.84	0.75198
HEPACAM2	HEPACAM Family Member 2	0.032	-1.85	0.999886
SPTA1	Spectrin Alpha, Erythrocytic 1	0.025	-1.87	0.999886
RAMP3	Receptor Activity Modifying Protein 3	0.019	-1.9	0.999886
TRIM58	Tripartite Motif Containing 58	0.002	-1.9	0.614424
CLEC2L	C-Type Lectin Domain Family 2 Member L	0.006	-1.91	0.75198
SYCP3	Synaptonemal Complex Protein 3	0.034	-1.91	0.999886
SHROOM4	Shroom Family Member 4	0.015	-1.91	0.979386
VIL1	Villin 1	0.002	-1.92	0.614424
CRACD	Capping Protein Inhibiting Regulator Of Actin Dynamics	0.027	-1.93	0.999886
TSPO2	Translocator Protein 2	0.012	-1.94	0.932305
PPP1R14C	Protein Phosphatase 1 Regulatory Inhibitor Subunit 14C	0.044	-1.97	0.999886
KRT1	Keratin 1	0.003	-1.97	0.663669
PF4V1	Platelet Factor 4 Variant 1	0.001	-1.98	0.601173
LRRC49	Leucine Rich Repeat Containing 49	0.037	-1.98	0.999886
FAM187A	Family With Sequence Similarity 187 Member A	0.004	-1.99	0.707009
SLC4A1	Solute Carrier Family 4 Member 1 (Diego Blood Group)	0.004	-2	0.732392
ACHE	Acetylcholinesterase (Cartwright Blood Group)	0.015	-2.01	0.978914
SIGLEC11	Sialic Acid Binding Ig Like Lectin 11	0.005	-2.06	0.75198
CA1	Carbonic Anhydrase 1	0.006	-2.07	0.75198
CARD16	Caspase Recruitment Domain Family Member 16	0.011	-2.08	0.928718
ODAD4	Outer Dynein Arm Docking Complex Subunit 4	0.005	-2.08	0.732392
CERS3	Ceramide Synthase 3	0.01	-2.08	0.889876
SPTB	Spectrin Beta, Erythrocytic	0.001	-2.09	0.450994
METTL7B	Methyltransferase Like 7B	0.02	-2.1	0.999886
PRICKLE2	Prickle Planar Cell Polarity Protein 2	0.008	-2.1	0.837891
PKP3	Plakophilin 3	0.021	-2.1	0.999886
ADCY10	Adenylate Cyclase 10	0.029	-2.1	0.999886
SLC6A4	Solute Carrier Family 6 Member 4	0.015	-2.12	0.979386
NID2	Nidogen 2	0.026	-2.12	0.999886
MYO10	Myosin X	< 0.001	-2.16	0.396864
TMC5	Transmembrane Channel Like 5	0.023	-2.16	0.999886
GGN	Gametogenetin	0.008	-2.18	0.829791
IFI27	Interferon Alpha Inducible Protein 27	0.027	-2.2	0.999886
PTGES3L	Prostaglandin E Synthase 3 Like	0.023	-2.22	0.999886
CYP24A1	Cytochrome P450 Family 24 Subfamily A Member 1	0.037	-2.23	0.999886
GOLGA8K	Golgin A8 Family Member K	0.011	-2.26	0.9298
SELENBP1	Selenium Binding Protein 1	< 0.001	-2.32	0.396864
SMIM6	Small Integral Membrane Protein 6	0.041	-2.35	0.999886
ALAS2	5'-Aminolevulinate Synthase 2	< 0.001	-2.4	0.396864
UTS2	Urotensin 2	0.046	-2.4	0.999886
TMEM132C	Transmembrane Protein 132C	0.009	-2.41	0.871515
RPH3A	Rabphilin 3A	< 0.001	-2.43	0.396864
GYPB	Glycophorin B (MNS Blood Group)	0.003	-2.47	0.65221
SRPX	Sushi Repeat Containing Protein X-Linked	0.011	-2.47	0.9298
SLC6A19	Solute Carrier Family 6 Member 19	0.05	-2.48	0.999886
RAP1GAP	RAP1 Gtpase Activating Protein	0.002	-2.51	0.614424
CD177	CD177 Molecule	0.021	-2.57	0.999886
TRMT9B	Trna Methyltransferase 9B (Putative)	0.02	-2.58	0.999886
HMGN5	High Mobility Group Nucleosome Binding Domain 5	0.002	-2.61	0.614424
SERPINC1	Serpin Family C Member 1	0.006	-2.67	0.75198
NME1-NME2	NME1-NME2 Readthrough	0.017	-2.72	0.998237
AIF1L	Allograft Inflammatory Factor 1 Like	0.017	-2.74	0.999886
SCGB3A1	Secretoglobin Family 3A Member 1	0.014	-2.76	0.978914
SOX5	SRY-Box Transcription Factor 5	< 0.001	-2.87	0.0192152
ESRRB	Estrogen Related Receptor Beta	0.047	-2.98	0.999886
GYPA	Glycophorin A (MNS Blood Group)	0.004	-3	0.732392
CSDC2	Cold Shock Domain Containing C2	0.026	-3.12	0.999886
FAM83A	Family With Sequence Similarity 83 Member A	0.025	-3.34	0.999886
DET1	DET1 Partner Of COP1 E3 Ubiquitin Ligase	< 0.001	-3.58	0.0916667
EPB41L4B	Erythrocyte Membrane Protein Band 4.1 Like 4B	0.021	-3.62	0.999886
HBG1	Hemoglobin Subunit Gamma 1	0.022	-4.18	0.999886
MYOM2	Myomesin 2	< 0.001	-4.36	0.396864
COX6B2	Cytochrome C Oxidase Subunit 6B2	0.001	-4.74	0.614424
SUSD5	Sushi Domain Containing 5	< 0.001	-5.02	0.396864
SMIM34	Small Integral Membrane Protein 34	0.016	-5.6	0.984714
TBC1D3	TBC1 Domain Family Member 3	< 0.001	-209.06	0.00547167
TBC1D3G	TBC1 Domain Family Member 3G	0.002	-1324.6	0.614424

## Sheet: Males_MDDvsHR
List of 310 DEGs in males MDD vs males HR (FC ± |1.2|, p-value < 0.05)
Gene Symbol	Gene Assignment	p-value	Fold-Change	padj
TBC1D3G	TBC1 Domain Family Member 3G	< 0.001	4963.1	0.640963
TBC1D3	TBC1 Domain Family Member 3	0.023	10.86	0.999958
ADARB2	Adenosine Deaminase RNA Specific B2 (Inactive)	0.003	9.15	0.999958
PTP4A1	Protein Tyrosine Phosphatase 4A1	0.033	7.24	0.999958
ITGA8	Integrin Subunit Alpha 8	0.008	3.72	0.999958
TGIF2-RAB5IF	TGIF2-RAB5IF Readthrough	0.025	3.68	0.999958
CHURC1-FNTB	CHURC1-FNTB Readthrough	0.043	3.64	0.999958
POC1B-GALNT4	POC1B-GALNT4 Readthrough	0.033	3.53	0.999958
KLHL41	Kelch Like Family Member 41	0.01	3.44	0.999958
ADAMTS2	ADAM Metallopeptidase With Thrombospondin Type 1 Motif 2	0.002	3.08	0.999958
POU5F2	POU Domain Class 5, Transcription Factor 2	0.002	2.84	0.999958
DCN	Decorin	0.009	2.78	0.999958
C16orf46	Chromosome 16 Open Reading Frame 46	0.038	2.76	0.999958
DGKI	Diacylglycerol Kinase Iota	0.008	2.72	0.999958
MEIKIN	Meiotic Kinetochore Factor	0.029	2.67	0.999958
PRR15	Proline Rich 15	0.027	2.59	0.999958
SLC13A4	Solute Carrier Family 13 Member 4	0.022	2.51	0.999958
SLC5A11	Solute Carrier Family 5 Member 11	0.016	2.49	0.999958
PSMB11	Proteasome Subunit Beta 11	0.023	2.43	0.999958
GLI3	GLI Family Zinc Finger 3	0.023	2.4	0.999958
VWDE	Von Willebrand Factor D And EGF Domains	0.029	2.31	0.999958
GPRC5D	G Protein-Coupled Receptor Class C Group 5 Member D	0.006	2.26	0.999958
PKP3	Plakophilin 3	0.018	2.26	0.999958
LHFPL5	LHFPL Tetraspan Subfamily Member 5	0.03	2.22	0.999958
COL1A2	Collagen Type I Alpha 2 Chain	0.036	2.2	0.999958
LRRTM3	Leucine Rich Repeat Transmembrane Neuronal 3	0.006	2.16	0.999958
GLDC	Glycine Decarboxylase	0.002	2.11	0.999958
SDC1	Syndecan 1	0.028	2.05	0.999958
CD177	CD177 Molecule	0.029	1.99	0.999958
TERT	Telomerase Reverse Transcriptase	0.026	1.99	0.999958
ATP2C2	Atpase Secretory Pathway Ca2+ Transporting 2	0.049	1.98	0.999958
MIXL1	Mix Paired-Like Homeobox	0.007	1.96	0.999958
NACAD	NAC Alpha Domain Containing	0.024	1.95	0.999958
PADI6	Peptidyl Arginine Deiminase 6	0.006	1.95	0.999958
SLITRK3	SLIT And NTRK Like Family Member 3	0.012	1.91	0.999958
C1QC	Complement C1q C Chain	0.018	1.88	0.999958
A3GALT2	Alpha 1,3-Galactosyltransferase 2	0.041	1.86	0.999958
NLGN4Y	Neuroligin 4 Y-Linked	0.038	1.84	0.999958
DNAH17	Dynein Axonemal Heavy Chain 17	0.044	1.83	0.999958
SCHIP1	Schwannomin Interacting Protein 1	0.042	1.82	0.999958
DRC1	Dynein Regulatory Complex Subunit 1	0.044	1.79	0.999958
CDC25A	Cell Division Cycle 25A	0.007	1.79	0.999958
HEY1	Hes Related Family Bhlh Transcription Factor With YRPW Motif 1	0.019	1.79	0.999958
SKA3	Spindle And Kinetochore Associated Complex Subunit 3	0.004	1.78	0.999958
KCNMA1	Potassium Calcium-Activated Channel Subfamily M Alpha 1	0.02	1.77	0.999958
POLQ	DNA Polymerase Theta	0.004	1.76	0.999958
TBC1D8B	TBC1 Domain Family Member 8B	0.008	1.76	0.999958
CHRFAM7A	CHRNA7 (Exons 5-10) And FAM7A (Exons A-E) Fusion	0.003	1.75	0.999958
KNL1	Kinetochore Scaffold 1	0.011	1.73	0.999958
C3orf52	Chromosome 3 Open Reading Frame 52	0.018	1.73	0.999958
CDC20	Cell Division Cycle 20	0.019	1.72	0.999958
BHLHA15	Basic Helix-Loop-Helix Family Member A15	0.028	1.71	0.999958
ARNTL2	Aryl Hydrocarbon Receptor Nuclear Translocator Like 2	0.005	1.71	0.999958
LSAMP	Limbic System Associated Membrane Protein	0.039	1.7	0.999958
MZB1	Marginal Zone B And B1 Cell Specific Protein	0.011	1.69	0.999958
BMP8A	Bone Morphogenetic Protein 8a	0.042	1.68	0.999958
PRG4	Proteoglycan 4	0.011	1.66	0.999958
TMEM255A	Transmembrane Protein 255A	0.035	1.66	0.999958
HTR3B	5-Hydroxytryptamine Receptor 3B	0.041	1.64	0.999958
ERCC6L	ERCC Excision Repair 6 Like, Spindle Assembly Checkpoint Helicase	0.032	1.64	0.999958
COL5A3	Collagen Type V Alpha 3 Chain	0.043	1.63	0.999958
PHYHD1	Phytanoyl-Coa Dioxygenase Domain Containing 1	0.006	1.63	0.999958
FAM187A	Family With Sequence Similarity 187 Member A	0.022	1.63	0.999958
RAP1GAP	RAP1 Gtpase Activating Protein	0.028	1.62	0.999958
ASPM	Assembly Factor For Spindle Microtubules	0.017	1.62	0.999958
KIFC1	Kinesin Family Member C1	0.003	1.62	0.999958
TTBK1	Tau Tubulin Kinase 1	0.034	1.61	0.999958
FFAR3	Free Fatty Acid Receptor 3	0.001	1.61	0.999958
CENPF	Centromere Protein F	0.042	1.6	0.999958
TXNDC5	Thioredoxin Domain Containing 5	0.014	1.6	0.999958
BAMBI	BMP And Activin Membrane Bound Inhibitor	0.015	1.6	0.999958
POLN	DNA Polymerase Nu	0.013	1.6	0.999958
ESPL1	Extra Spindle Pole Bodies Like 1, Separase	0.021	1.59	0.999958
SH3PXD2B	SH3 And PX Domains 2B	0.008	1.58	0.999958
RRM2	Ribonucleotide Reductase Regulatory Subunit M2	0.05	1.58	0.999958
CLSPN	Claspin	0.008	1.57	0.999958
FRMD3	FERM Domain Containing 3	0.001	1.56	0.999958
ARHGAP23	Rho Gtpase Activating Protein 23	0.031	1.56	0.999958
KIF4A	Kinesin Family Member 4A	0.03	1.55	0.999958
CDCP1	CUB Domain Containing Protein 1	0.031	1.53	0.999958
TK1	Thymidine Kinase 1	0.007	1.52	0.999958
KIF18B	Kinesin Family Member 18B	0.047	1.51	0.999958
EME1	Essential Meiotic Structure-Specific Endonuclease 1	0.025	1.51	0.999958
BUB1	BUB1 Mitotic Checkpoint Serine/Threonine Kinase	0.017	1.5	0.999958
LOXHD1	Lipoxygenase Homology PLAT Domains 1	0.011	1.5	0.999958
RSPH9	Radial Spoke Head Component 9	0.039	1.49	0.999958
COCH	Cochlin	0.009	1.47	0.999958
PKMYT1	Protein Kinase, Membrane Associated Tyrosine/Threonine 1	0.008	1.47	0.999958
SEMA3G	Semaphorin 3G	0.021	1.47	0.999958
UNC13B	Unc-13 Homolog B	0.004	1.45	0.999958
GTSE1	G2 And S-Phase Expressed 1	0.009	1.45	0.999958
DERL3	Derlin 3	0.036	1.45	0.999958
RIPOR3	RIPOR Family Member 3	0.023	1.43	0.999958
COL4A4	Collagen Type IV Alpha 4 Chain	0.046	1.42	0.999958
IQCK	IQ Motif Containing K	0.036	1.41	0.999958
ARL6	ADP Ribosylation Factor Like Gtpase 6	0.002	1.41	0.999958
TPX2	TPX2 Microtubule Nucleation Factor	0.03	1.41	0.999958
RGS16	Regulator Of G Protein Signaling 16	0.009	1.4	0.999958
KLK1	Kallikrein 1	0.043	1.39	0.999958
RECQL4	Recq Like Helicase 4	0.015	1.39	0.999958
AURKB	Aurora Kinase B	0.004	1.39	0.999958
B9D1	B9 Domain Containing 1	0.032	1.39	0.999958
CD38	CD38 Molecule	0.033	1.37	0.999958
ANGPTL6	Angiopoietin Like 6	0.015	1.37	0.999958
DAAM1	Dishevelled Associated Activator Of Morphogenesis 1	0.001	1.37	0.85153
KIF24	Kinesin Family Member 24	0.018	1.36	0.999958
BMP6	Bone Morphogenetic Protein 6	0.001	1.36	0.843939
SERPINE1	Serpin Family E Member 1	0.044	1.36	0.999958
H4C15	H4 Clustered Histone 15	0.04	1.35	0.999958
VWA7	Von Willebrand Factor A Domain Containing 7	0.015	1.35	0.999958
GPT2	Glutamic--Pyruvic Transaminase 2	0.006	1.34	0.999958
NUGGC	Nuclear Gtpase, Germinal Center Associated	0.007	1.34	0.999958
BCAR3	BCAR3 Adaptor Protein, NSP Family Member	0.018	1.33	0.999958
PLK1	Polo Like Kinase 1	0.011	1.33	0.999958
ELL2	Elongation Factor For RNA Polymerase II 2	0.007	1.33	0.999958
ORC1	Origin Recognition Complex Subunit 1	0.047	1.32	0.999958
ALG10	ALG10 Alpha-1,2-Glucosyltransferase	0.005	1.32	0.999958
ZNF107	Zinc Finger Protein 107	0.029	1.31	0.999958
ARRDC4	Arrestin Domain Containing 4	0.013	1.31	0.999958
QRICH2	Glutamine Rich 2	0.011	1.3	0.999958
ADM	Adrenomedullin	0.049	1.3	0.999958
ZDHHC21	Zinc Finger DHHC-Type Palmitoyltransferase 21	0.016	1.3	0.999958
KIF11	Kinesin Family Member 11	0.038	1.29	0.999958
PDGFB	Platelet Derived Growth Factor Subunit B	0.008	1.29	0.999958
MYO1D	Myosin ID	0.024	1.29	0.999958
MFSD14B	Major Facilitator Superfamily Domain Containing 14B	0.002	1.29	0.999958
CHPF	Chondroitin Polymerizing Factor	0.019	1.28	0.999958
UHRF1	Ubiquitin Like With PHD And Ring Finger Domains 1	0.048	1.28	0.999958
ARL13B	ADP Ribosylation Factor Like Gtpase 13B	0.011	1.26	0.999958
SLC44A1	Solute Carrier Family 44 Member 1	0.002	1.26	0.999958
EHD3	EH Domain Containing 3	0.001	1.26	0.999958
EPHB1	EPH Receptor B1	0.039	1.26	0.999958
TENT5C	Terminal Nucleotidyltransferase 5C	0.047	1.25	0.999958
KRTCAP3	Keratinocyte Associated Protein 3	0.05	1.25	0.999958
MAP3K7CL	MAP3K7 C-Terminal Like	0.028	1.24	0.999958
MISP3	MISP Family Member 3	0.011	1.24	0.999958
SLC1A4	Solute Carrier Family 1 Member 4	0.043	1.24	0.999958
P2RX1	Purinergic Receptor P2X 1	0.04	1.23	0.999958
UAP1	UDP-N-Acetylglucosamine Pyrophosphorylase 1	0.028	1.23	0.999958
FBXO22	F-Box Protein 22	0.016	1.22	0.999958
FKBP11	FKBP Prolyl Isomerase 11	0.022	1.22	0.999958
LRFN3	Leucine Rich Repeat And Fibronectin Type III Domain Containing 3	0.045	1.22	0.999958
ASNS	Asparagine Synthetase (Glutamine-Hydrolyzing)	0.035	1.21	0.999958
SMIM13	Small Integral Membrane Protein 13	0.015	1.21	0.999958
MMD	Monocyte To Macrophage Differentiation Associated	0.024	1.21	0.999958
FHIP2A	FHF Complex Subunit HOOK Interacting Protein 2A	0.014	1.21	0.999958
NCOA7	Nuclear Receptor Coactivator 7	0.044	1.21	0.999958
NOTCH2NLA	Notch 2 N-Terminal Like A	0.03	1.21	0.999958
ABCB6	ATP Binding Cassette Subfamily B Member 6 (Langereis Blood Group)	0.049	1.2	0.999958
SLC33A1	Solute Carrier Family 33 Member 1	0.001	1.2	0.756428
PI4K2B	Phosphatidylinositol 4-Kinase Type 2 Beta	0.027	1.2	0.999958
SH3PXD2A	SH3 And PX Domains 2A	0.036	-1.2	0.999958
NAAA	N-Acylethanolamine Acid Amidase	0.038	-1.2	0.999958
EPHX2	Epoxide Hydrolase 2	0.037	-1.21	0.999958
HEATR5A	HEAT Repeat Containing 5A	0.038	-1.21	0.999958
CDC42BPB	CDC42 Binding Protein Kinase Beta	0.044	-1.21	0.999958
WDR27	WD Repeat Domain 27	0.032	-1.21	0.999958
TSSK6	Testis Specific Serine Kinase 6	0.024	-1.21	0.999958
TRIP10	Thyroid Hormone Receptor Interactor 10	0.045	-1.21	0.999958
ATPSCKMT	ATP Synthase C Subunit Lysine N-Methyltransferase	0.025	-1.21	0.999958
POPDC2	Popeye Domain Containing 2	0.029	-1.22	0.999958
ICA1	Islet Cell Autoantigen 1	0.03	-1.22	0.999958
AOPEP	Aminopeptidase O (Putative)	0.009	-1.23	0.999958
TOGARAM1	TOG Array Regulator Of Axonemal Microtubules 1	0.037	-1.23	0.999958
DNAJC16	Dnaj Heat Shock Protein Family (Hsp40) Member C16	0.013	-1.23	0.999958
LILRB1	Leukocyte Immunoglobulin Like Receptor B1	0.017	-1.23	0.999958
CRTAM	Cytotoxic And Regulatory T Cell Molecule	0.021	-1.24	0.999958
CSPP1	Centrosome And Spindle Pole Associated Protein 1	< 0.001	-1.24	0.756428
GEMIN2	Gem Nuclear Organelle Associated Protein 2	0.049	-1.24	0.999958
TMEM256	Transmembrane Protein 256	0.035	-1.24	0.999958
RPS28	Ribosomal Protein S28	0.031	-1.25	0.999958
ITM2A	Integral Membrane Protein 2A	0.035	-1.25	0.999958
LIN7B	Lin-7 Homolog B, Crumbs Cell Polarity Complex Component	0.021	-1.26	0.999958
ZNF528	Zinc Finger Protein 528	0.004	-1.26	0.999958
FER	FER Tyrosine Kinase	0.023	-1.26	0.999958
PASK	PAS Domain Containing Serine/Threonine Kinase	0.018	-1.27	0.999958
HDGFL3	HDGF Like 3	0.042	-1.27	0.999958
TPPP3	Tubulin Polymerization Promoting Protein Family Member 3	0.026	-1.27	0.999958
PLXDC1	Plexin Domain Containing 1	0.041	-1.27	0.999958
ADAM22	ADAM Metallopeptidase Domain 22	0.023	-1.28	0.999958
PPP1R13L	Protein Phosphatase 1 Regulatory Subunit 13 Like	0.019	-1.28	0.999958
IGSF9B	Immunoglobulin Superfamily Member 9B	0.036	-1.28	0.999958
GTPBP10	GTP Binding Protein 10	0.027	-1.28	0.999958
ATG9B	Autophagy Related 9B	0.01	-1.28	0.999958
TRIM73	Tripartite Motif Containing 73	0.029	-1.29	0.999958
UST	Uronyl 2-Sulfotransferase	0.007	-1.29	0.999958
MICALL2	MICAL Like 2	0.011	-1.3	0.999958
RPS15A	Ribosomal Protein S15a	0.034	-1.3	0.999958
ADGRA3	Adhesion G Protein-Coupled Receptor A3	0.025	-1.3	0.999958
CFAP44	Cilia And Flagella Associated Protein 44	0.019	-1.31	0.999958
PSPH	Phosphoserine Phosphatase	0.017	-1.31	0.999958
AMOTL1	Angiomotin Like 1	0.016	-1.32	0.999958
SEZ6L	Seizure Related 6 Homolog Like	0.027	-1.32	0.999958
FAM20C	FAM20C Golgi Associated Secretory Pathway Kinase	0.026	-1.32	0.999958
NAP1L3	Nucleosome Assembly Protein 1 Like 3	0.007	-1.33	0.999958
RAB3IP	RAB3A Interacting Protein	0.003	-1.33	0.999958
ZC3H12B	Zinc Finger CCCH-Type Containing 12B	0.027	-1.33	0.999958
NT5C3B	5'-Nucleotidase, Cytosolic IIIB	0.004	-1.34	0.999958
BTBD19	BTB Domain Containing 19	0.026	-1.34	0.999958
ACOT13	Acyl-Coa Thioesterase 13	0.003	-1.35	0.999958
ADHFE1	Alcohol Dehydrogenase Iron Containing 1	0.002	-1.35	0.999958
NIPSNAP3B	Nipsnap Homolog 3B	0.02	-1.36	0.999958
PPM1J	Protein Phosphatase, Mg2+/Mn2+ Dependent 1J	0.022	-1.36	0.999958
CUX2	Cut Like Homeobox 2	0.01	-1.37	0.999958
ATP1A3	Atpase Na+/K+ Transporting Subunit Alpha 3	0.025	-1.37	0.999958
NPIPB2	Nuclear Pore Complex Interacting Protein Family Member B2	0.021	-1.37	0.999958
PTPRN	Protein Tyrosine Phosphatase Receptor Type N	0.044	-1.38	0.999958
ARHGEF25	Rho Guanine Nucleotide Exchange Factor 25	0.03	-1.39	0.999958
SUSD4	Sushi Domain Containing 4	0.012	-1.39	0.999958
ADGRD1	Adhesion G Protein-Coupled Receptor D1	0.031	-1.39	0.999958
NPIPB13	Nuclear Pore Complex Interacting Protein Family, Member B13	0.029	-1.39	0.999958
ZNF177	Zinc Finger Protein 177	0.046	-1.39	0.999958
SERF1A	Small EDRK-Rich Factor 1A	0.014	-1.39	0.999958
KANK2	KN Motif And Ankyrin Repeat Domains 2	0.043	-1.39	0.999958
C16orf87	Chromosome 16 Open Reading Frame 87	0.014	-1.4	0.999958
EPB41L1	Erythrocyte Membrane Protein Band 4.1 Like 1	0.047	-1.4	0.999958
CERCAM	Cerebral Endothelial Cell Adhesion Molecule	0.016	-1.41	0.999958
KCNE5	Potassium Voltage-Gated Channel Subfamily E Regulatory Subunit 5	0.021	-1.41	0.999958
GAS1	Growth Arrest Specific 1	0.045	-1.42	0.999958
PLLP	Plasmolipin	0.015	-1.43	0.999958
ARL17A	ADP Ribosylation Factor Like Gtpase 17A	0.014	-1.43	0.999958
ULK4	Unc-51 Like Kinase 4	0.016	-1.43	0.999958
NRIP3	Nuclear Receptor Interacting Protein 3	0.009	-1.43	0.999958
ANKUB1	Ankyrin Repeat And Ubiquitin Domain Containing 1	0.047	-1.43	0.999958
LZTS1	Leucine Zipper Tumor Suppressor 1	0.038	-1.44	0.999958
NTN5	Netrin 5	0.026	-1.44	0.999958
UPK3B	Uroplakin 3B	0.045	-1.44	0.999958
DCST2	DC-STAMP Domain Containing 2	0.035	-1.46	0.999958
TMEM182	Transmembrane Protein 182	0.012	-1.46	0.999958
ZP3	Zona Pellucida Glycoprotein 3	0.012	-1.47	0.999958
PLA2G2D	Phospholipase A2 Group IID	0.037	-1.48	0.999958
RYR1	Ryanodine Receptor 1	0.019	-1.48	0.999958
PCDHGA6	Protocadherin Gamma Subfamily A, 6	0.03	-1.49	0.999958
PGLYRP2	Peptidoglycan Recognition Protein 2	0.038	-1.51	0.999958
CD34	CD34 Molecule	0.017	-1.52	0.999958
SFTPD	Surfactant Protein D	0.009	-1.56	0.999958
ZNF391	Zinc Finger Protein 391	0.003	-1.56	0.999958
SHD	Src Homology 2 Domain Containing Transforming Protein D	0.032	-1.57	0.999958
RHCE	Rh Blood Group Ccee Antigens	0.029	-1.59	0.999958
PDZD2	PDZ Domain Containing 2	0.043	-1.59	0.999958
SPTSSB	Serine Palmitoyltransferase Small Subunit B	0.02	-1.6	0.999958
GARNL3	Gtpase Activating Rap/Rangap Domain Like 3	0.013	-1.6	0.999958
ZDHHC11B	Zinc Finger DHHC-Type Containing 11B	0.009	-1.61	0.999958
PRR36	Proline Rich 36	0.037	-1.61	0.999958
TRNP1	TMF1 Regulated Nuclear Protein 1	0.004	-1.62	0.999958
MYO1B	Myosin IB	0.009	-1.63	0.999958
CEMP1	Cementum Protein 1	0.028	-1.63	0.999958
MXRA8	Matrix Remodeling Associated 8	0.009	-1.64	0.999958
HACD1	3-Hydroxyacyl-Coa Dehydratase 1	0.008	-1.66	0.999958
PFDN4	Prefoldin Subunit 4	0.009	-1.67	0.999958
ALDH7A1	Aldehyde Dehydrogenase 7 Family Member A1	0.021	-1.68	0.999958
CCDC171	Coiled-Coil Domain Containing 171	0.043	-1.69	0.999958
KCNK1	Potassium Two Pore Domain Channel Subfamily K Member 1	0.049	-1.7	0.999958
PLS3	Plastin 3	0.01	-1.71	0.999958
TLCD1	TLC Domain Containing 1	0.015	-1.72	0.999958
ASIC2	Acid Sensing Ion Channel Subunit 2	0.042	-1.72	0.999958
COLEC12	Collectin Subfamily Member 12	0.009	-1.72	0.999958
ABCA6	ATP Binding Cassette Subfamily A Member 6	0.018	-1.73	0.999958
CDHR5	Cadherin Related Family Member 5	0.025	-1.76	0.999958
GALNT9	Polypeptide N-Acetylgalactosaminyltransferase 9	0.027	-1.77	0.999958
TNS2	Tensin 2	0.009	-1.77	0.999958
PLIN1	Perilipin 1	0.025	-1.78	0.999958
MAGI2	Membrane Associated Guanylate Kinase, WW And PDZ Domain Containing 2	0.024	-1.79	0.999958
KIAA1549	Kiaa1549	0.029	-1.8	0.999958
MATN1	Matrilin 1	0.036	-1.83	0.999958
ROBO1	Roundabout Guidance Receptor 1	0.001	-1.85	0.85153
LRP6	LDL Receptor Related Protein 6	< 0.001	-1.86	0.756428
ANKRD18A	Ankyrin Repeat Domain 18A	0.043	-1.87	0.999958
FOLR3	Folate Receptor Gamma	0.013	-1.87	0.999958
NFILZ	NFIL3 Like Basic Leucine Zipper	0.009	-1.87	0.999958
SFRP5	Secreted Frizzled Related Protein 5	0.009	-1.9	0.999958
STXBP6	Syntaxin Binding Protein 6	0.044	-1.92	0.999958
NKAIN2	Sodium/Potassium Transporting Atpase Interacting 2	0.023	-1.96	0.999958
NPC1L1	NPC1 Like Intracellular Cholesterol Transporter 1	0.045	-1.96	0.999958
PLGLB2	Plasminogen Like B2	0.001	-1.97	0.756428
BCL2L14	BCL2 Like 14	0.021	-1.99	0.999958
SHC3	SHC Adaptor Protein 3	0.044	-1.99	0.999958
SLC7A3	Solute Carrier Family 7 Member 3	0.027	-1.99	0.999958
NECAB1	N-Terminal EF-Hand Calcium Binding Protein 1	0.03	-1.99	0.999958
ZNF704	Zinc Finger Protein 704	0.042	-2.01	0.999958
DRC3	Dynein Regulatory Complex Subunit 3	0.013	-2.05	0.999958
SIGLEC11	Sialic Acid Binding Ig Like Lectin 11	0.005	-2.05	0.999958
SLC6A20	Solute Carrier Family 6 Member 20	0.035	-2.07	0.999958
TAC3	Tachykinin Precursor 3	0.035	-2.12	0.999958
HOXA7	Homeobox A7	0.019	-2.19	0.999958
PLG	Plasminogen	0.019	-2.19	0.999958
CNNM1	Cyclin And CBS Domain Divalent Metal Cation Transport Mediator 1	0.003	-2.23	0.999958
BICC1	Bicc Family RNA Binding Protein 1	0.008	-2.25	0.999958
LPL	Lipoprotein Lipase	< 0.001	-2.39	0.756428
DNAH2	Dynein Axonemal Heavy Chain 2	0.035	-2.41	0.999958
SUMO4	Small Ubiquitin Like Modifier 4	0.01	-2.43	0.999958
CEMIP	Cell Migration Inducing Hyaluronidase 1	0.032	-2.44	0.999958
VANGL2	VANGL Planar Cell Polarity Protein 2	0.007	-2.47	0.999958
IGSF11	Immunoglobulin Superfamily Member 11	0.001	-2.58	0.999958
GSTM5	Glutathione S-Transferase Mu 5	0.002	-2.6	0.999958
GSTT2B	Glutathione S-Transferase Theta 2B	0.048	-2.66	0.999958
LEKR1	Leucine, Glutamate And Lysine Rich 1	0.01	-2.66	0.999958
CBLN2	Cerebellin 2 Precursor	0.008	-2.76	0.999958
DNAH11	Dynein Axonemal Heavy Chain 11	0.021	-2.89	0.999958
HBZ	Hemoglobin Subunit Zeta	0.002	-3.2	0.999958
CHST6	Carbohydrate Sulfotransferase 6	0.009	-3.22	0.999958
C4BPA	Complement Component 4 Binding Protein Alpha	0.001	-3.44	0.999958
ZSCAN23	Zinc Finger And SCAN Domain Containing 23	0.003	-3.83	0.999958
SYPL2	Synaptophysin Like 2	0.002	-3.9	0.999958
PNMA8B	PNMA Family Member 8B	< 0.001	-3.94	0.640963
POU2F3	POU Class 2 Homeobox 3	0.004	-4.04	0.999958
OR7D2	Olfactory Receptor Family 7 Subfamily D Member 2	0.02	-4.11	0.999958
PNMA8A	PNMA Family Member 8A	0.004	-11.8	0.999958
CYP26B1	Cytochrome P450 Family 26 Subfamily B Member 1	0.001	-16.46	0.999958
TBC1D3H	TBC1 Domain Family Member 3H	< 0.001	-2507.3	0.756428

## Sheet: Males_MDDvsLR
List of 377 DEGs in males MDD vs males LR (FC ± |1.2|, p-value < 0.05).
Gene Symbol	Gene Assignment	p-value	Fold-Change	padj
DEFA1	Defensin Alpha 1	< 0.001	15.06	0.080267
ADARB2	Adenosine Deaminase RNA Specific B2 (Inactive)	0.001	11.41	0.681794
PRR15	Proline Rich 15	< 0.001	5.92	0.266341
AMPD1	Adenosine Monophosphate Deaminase 1	0.014	3.76	0.999973
SRGAP1	SLIT-ROBO Rho Gtpase Activating Protein 1	< 0.001	3.69	0.0571603
TTC23L	Tetratricopeptide Repeat Domain 23 Like	0.037	3.66	0.999973
ITGA8	Integrin Subunit Alpha 8	0.011	3.65	0.999973
DCN	Decorin	0.007	3.44	0.999973
CCDC68	Coiled-Coil Domain Containing 68	0.021	3.31	0.999973
SHISA3	Shisa Family Member 3	0.019	3.21	0.999973
IGF1	Insulin Like Growth Factor 1	0.013	3.14	0.999973
ESRRB	Estrogen Related Receptor Beta	0.018	3.1	0.999973
ZYG11A	Zyg-11 Family Member A, Cell Cycle Regulator	0.016	3.06	0.999973
OLFM4	Olfactomedin 4	< 0.001	3.03	0.323309
RGS13	Regulator Of G Protein Signaling 13	0.014	2.98	0.999973
FZD7	Frizzled Class Receptor 7	< 0.001	2.86	0.323309
EYA2	EYA Transcriptional Coactivator And Phosphatase 2	0.003	2.77	0.999973
SDC1	Syndecan 1	0.003	2.77	0.999973
SLC44A5	Solute Carrier Family 44 Member 5	0.037	2.72	0.999973
NLGN4Y	Neuroligin 4 Y-Linked	0.002	2.72	0.999973
PLAAT2	Phospholipase A And Acyltransferase 2	0.005	2.7	0.999973
C9orf152	Chromosome 9 Open Reading Frame 152	0.047	2.67	0.999973
CPS1	Carbamoyl-Phosphate Synthase 1	0.003	2.66	0.999973
SCUBE2	Signal Peptide, CUB Domain And EGF Like Domain Containing 2	0.004	2.66	0.999973
ZNF474	Zinc Finger Protein 474	0.041	2.58	0.999973
SH2D5	SH2 Domain Containing 5	0.038	2.56	0.999973
MEIS3	Meis Homeobox 3	0.032	2.53	0.999973
TP63	Tumor Protein P63	< 0.001	2.51	0.431093
RHOD	Ras Homolog Family Member D	0.012	2.47	0.999973
GPRC5D	G Protein-Coupled Receptor Class C Group 5 Member D	0.007	2.45	0.999973
MET	MET Proto-Oncogene, Receptor Tyrosine Kinase	0.047	2.41	0.999973
BMP8A	Bone Morphogenetic Protein 8a	0.002	2.38	0.999973
PRSS8	Serine Protease 8	0.021	2.28	0.999973
FAM149A	Family With Sequence Similarity 149 Member A	0.028	2.26	0.999973
PPARG	Peroxisome Proliferator Activated Receptor Gamma	0.009	2.19	0.999973
BHLHA15	Basic Helix-Loop-Helix Family Member A15	0.004	2.19	0.999973
GLDC	Glycine Decarboxylase	0.004	2.19	0.999973
VEGFC	Vascular Endothelial Growth Factor C	0.005	2.15	0.999973
MIXL1	Mix Paired-Like Homeobox	0.009	2.13	0.999973
HTRA3	Htra Serine Peptidase 3	0.011	2.13	0.999973
LTF	Lactotransferrin	0.005	2.09	0.999973
DEPDC1	DEP Domain Containing 1	0.014	2.07	0.999973
DNAH17	Dynein Axonemal Heavy Chain 17	0.013	2.07	0.999973
TSPO2	Translocator Protein 2	0.009	2.05	0.999973
MTUS2	Microtubule Associated Scaffold Protein 2	0.042	2.04	0.999973
SPATA1	Spermatogenesis Associated 1	0.005	2.01	0.999973
JCHAIN	Joining Chain Of Multimeric Iga And Igm	0.01	2	0.999973
TERT	Telomerase Reverse Transcriptase	0.018	1.99	0.999973
TROAP	Trophinin Associated Protein	< 0.001	1.99	0.55712
COCH	Cochlin	< 0.001	1.98	0.00385238
GAREM1	GRB2 Associated Regulator Of MAPK1 Subtype 1	0.033	1.98	0.999973
SDS	Serine Dehydratase	0.003	1.95	0.999973
APOBEC3B	Apolipoprotein B Mrna Editing Enzyme Catalytic Subunit 3B	0.019	1.94	0.999973
DEFA4	Defensin Alpha 4	0.044	1.94	0.999973
ABCG2	ATP Binding Cassette Subfamily G Member 2 (Junior Blood Group)	0.003	1.92	0.999973
MZB1	Marginal Zone B And B1 Cell Specific Protein	0.004	1.91	0.999973
NECTIN2	Nectin Cell Adhesion Molecule 2	0.016	1.9	0.999973
PAQR5	Progestin And Adipoq Receptor Family Member 5	0.017	1.9	0.999973
VAT1L	Vesicle Amine Transport 1 Like	0.046	1.89	0.999973
CEACAM6	CEA Cell Adhesion Molecule 6	0.018	1.89	0.999973
TXNDC5	Thioredoxin Domain Containing 5	0.003	1.89	0.999973
AP3B2	Adaptor Related Protein Complex 3 Subunit Beta 2	0.033	1.89	0.999973
ZBED6	Zinc Finger BED-Type Containing 6	0.019	1.88	0.999973
CRISP3	Cysteine Rich Secretory Protein 3	0.001	1.88	0.641016
KCNJ3	Potassium Inwardly Rectifying Channel Subfamily J Member 3	0.037	1.88	0.999973
MMP8	Matrix Metallopeptidase 8	0.028	1.87	0.999973
KCNN3	Potassium Calcium-Activated Channel Subfamily N Member 3	0.034	1.86	0.999973
LOC112267968	Uncharacterized LOC112267968	0.037	1.86	0.999973
TNFRSF17	TNF Receptor Superfamily Member 17	0.024	1.85	0.999973
ILDR2	Immunoglobulin Like Domain Containing Receptor 2	0.038	1.84	0.999973
E2F8	E2F Transcription Factor 8	0.017	1.83	0.999973
PPARGC1A	PPARG Coactivator 1 Alpha	0.006	1.82	0.999973
LIPH	Lipase H	0.026	1.81	0.999973
CHAD	Chondroadherin	0.001	1.8	0.629637
CDC25A	Cell Division Cycle 25A	0.017	1.8	0.999973
ALG14	ALG14 UDP-N-Acetylglucosaminyltransferase Subunit	0.015	1.79	0.999973
TP73	Tumor Protein P73	0.013	1.79	0.999973
E2F7	E2F Transcription Factor 7	0.019	1.79	0.999973
IGLL5	Immunoglobulin Lambda Like Polypeptide 5	0.02	1.78	0.999973
ZNF521	Zinc Finger Protein 521	0.039	1.77	0.999973
CEACAM8	CEA Cell Adhesion Molecule 8	0.045	1.76	0.999973
CRHBP	Corticotropin Releasing Hormone Binding Protein	0.003	1.76	0.999973
SLC28A3	Solute Carrier Family 28 Member 3	0.027	1.75	0.999973
ELANE	Elastase, Neutrophil Expressed	0.022	1.75	0.999973
RASSF6	Ras Association Domain Family Member 6	0.008	1.74	0.999973
ADGRG6	Adhesion G Protein-Coupled Receptor G6	0.039	1.74	0.999973
HPDL	4-Hydroxyphenylpyruvate Dioxygenase Like	0.006	1.72	0.999973
DTL	Denticleless E3 Ubiquitin Protein Ligase Homolog	0.013	1.71	0.999973
KIF4A	Kinesin Family Member 4A	0.02	1.71	0.999973
POLN	DNA Polymerase Nu	0.006	1.7	0.999973
DZIP1L	DAZ Interacting Zinc Finger Protein 1 Like	0.032	1.69	0.999973
RNASE2	Ribonuclease A Family Member 2	0.027	1.69	0.999973
CDC20	Cell Division Cycle 20	0.019	1.69	0.999973
PRUNE2	Prune Homolog 2 With BCH Domain	0.045	1.68	0.999973
PLIN1	Perilipin 1	0.023	1.68	0.999973
ESPL1	Extra Spindle Pole Bodies Like 1, Separase	0.009	1.67	0.999973
BUB1B	BUB1 Mitotic Checkpoint Serine/Threonine Kinase B	0.008	1.67	0.999973
KIF26B	Kinesin Family Member 26B	0.02	1.66	0.999973
SSC4D	Scavenger Receptor Cysteine Rich Family Member With 4 Domains	0.044	1.66	0.999973
CAV2	Caveolin 2	0.02	1.65	0.999973
RNF43	Ring Finger Protein 43	0.026	1.64	0.999973
TLDC2	TBC/Lysm-Associated Domain Containing 2	0.047	1.64	0.999973
CD80	CD80 Molecule	0.015	1.64	0.999973
DERL3	Derlin 3	0.01	1.64	0.999973
KNL1	Kinetochore Scaffold 1	0.032	1.63	0.999973
SAPCD1	Suppressor APC Domain Containing 1	0.026	1.63	0.999973
PIF1	PIF1 5'-To-3' DNA Helicase	0.002	1.63	0.999973
LGALS4	Galectin 4	0.03	1.62	0.999973
NUAK1	NUAK Family Kinase 1	0.016	1.61	0.999973
HASPIN	Histone H3 Associated Protein Kinase	0.005	1.61	0.999973
CKAP2L	Cytoskeleton Associated Protein 2 Like	0.044	1.6	0.999973
TBC1D3	TBC1 Domain Family Member 3	0.035	1.59	0.999973
LCN2	Lipocalin 2	0.045	1.59	0.999973
CDC6	Cell Division Cycle 6	0.025	1.59	0.999973
CDK1	Cyclin Dependent Kinase 1	0.039	1.58	0.999973
BMP8B	Bone Morphogenetic Protein 8b	0.005	1.58	0.999973
SMIM10	Small Integral Membrane Protein 10	0.046	1.57	0.999973
FSCN2	Fascin Actin-Bundling Protein 2, Retinal	0.009	1.57	0.999973
ABCA13	ATP Binding Cassette Subfamily A Member 13	0.045	1.57	0.999973
KIF24	Kinesin Family Member 24	0.001	1.56	0.706137
CEP128	Centrosomal Protein 128	< 0.001	1.56	0.519956
BTN1A1	Butyrophilin Subfamily 1 Member A1	0.039	1.56	0.999973
GPLD1	Glycosylphosphatidylinositol Specific Phospholipase D1	0.01	1.55	0.999973
CHIT1	Chitinase 1	0.017	1.55	0.999973
CLSPN	Claspin	0.036	1.54	0.999973
ARHGAP23	Rho Gtpase Activating Protein 23	0.039	1.53	0.999973
KIF14	Kinesin Family Member 14	0.037	1.53	0.999973
GINS2	GINS Complex Subunit 2	0.009	1.52	0.999973
NRG1	Neuregulin 1	0.013	1.52	0.999973
TRIM74	Tripartite Motif Containing 74	0.037	1.52	0.999973
COL4A4	Collagen Type IV Alpha 4 Chain	0.022	1.52	0.999973
PARM1	Prostate Androgen-Regulated Mucin-Like Protein 1	0.001	1.52	0.681794
AZU1	Azurocidin 1	0.043	1.52	0.999973
SSPN	Sarcospan	0.01	1.52	0.999973
NUGGC	Nuclear Gtpase, Germinal Center Associated	< 0.001	1.51	0.283624
ALDH1A2	Aldehyde Dehydrogenase 1 Family Member A2	0.028	1.51	0.999973
CENPM	Centromere Protein M	0.009	1.51	0.999973
ASPM	Assembly Factor For Spindle Microtubules	0.049	1.51	0.999973
HP	Haptoglobin	0.029	1.5	0.999973
ARHGAP42	Rho Gtpase Activating Protein 42	0.044	1.5	0.999973
CENPE	Centromere Protein E	0.008	1.49	0.999973
ZNF714	Zinc Finger Protein 714	0.008	1.49	0.999973
KCND3	Potassium Voltage-Gated Channel Subfamily D Member 3	0.026	1.48	0.999973
ZWINT	ZW10 Interacting Kinetochore Protein	0.014	1.48	0.999973
RNF112	Ring Finger Protein 112	0.028	1.48	0.999973
RETN	Resistin	0.016	1.47	0.999973
KIFC1	Kinesin Family Member C1	0.021	1.47	0.999973
NOXRED1	NADP Dependent Oxidoreductase Domain Containing 1	0.013	1.47	0.999973
AURKB	Aurora Kinase B	0.013	1.45	0.999973
ARRDC4	Arrestin Domain Containing 4	0.001	1.45	0.803001
TRIM36	Tripartite Motif Containing 36	0.02	1.45	0.999973
PHYHD1	Phytanoyl-Coa Dioxygenase Domain Containing 1	0.024	1.45	0.999973
ELL2	Elongation Factor For RNA Polymerase II 2	0.002	1.44	0.999973
CCNA2	Cyclin A2	0.021	1.44	0.999973
GGH	Gamma-Glutamyl Hydrolase	0.008	1.44	0.999973
SLC1A4	Solute Carrier Family 1 Member 4	0.001	1.43	0.732204
RIBC1	RIB43A Domain With Coiled-Coils 1	0.024	1.43	0.999973
CD38	CD38 Molecule	0.02	1.42	0.999973
CD209	CD209 Molecule	0.029	1.42	0.999973
LGALSL	Galectin Like	0.011	1.4	0.999973
MPO	Myeloperoxidase	0.016	1.39	0.999973
CHRNE	Cholinergic Receptor Nicotinic Epsilon Subunit	0.001	1.39	0.847463
GTSE1	G2 And S-Phase Expressed 1	0.019	1.39	0.999973
RGS16	Regulator Of G Protein Signaling 16	0.031	1.39	0.999973
MYO1D	Myosin ID	0.004	1.39	0.999973
NT5DC2	5'-Nucleotidase Domain Containing 2	0.037	1.39	0.999973
CHPF	Chondroitin Polymerizing Factor	0.003	1.38	0.999973
DENND5B	DENN Domain Containing 5B	0.01	1.38	0.999973
PERP	P53 Apoptosis Effector Related To PMP22	0.014	1.38	0.999973
B4GALT6	Beta-1,4-Galactosyltransferase 6	0.046	1.38	0.999973
UBE2C	Ubiquitin Conjugating Enzyme E2 C	0.015	1.38	0.999973
PLK1	Polo Like Kinase 1	0.005	1.38	0.999973
CDCA3	Cell Division Cycle Associated 3	0.024	1.38	0.999973
DSC2	Desmocollin 2	0.049	1.37	0.999973
UHRF1	Ubiquitin Like With PHD And Ring Finger Domains 1	0.013	1.37	0.999973
CAPS2	Calcyphosine 2	0.033	1.37	0.999973
IRF4	Interferon Regulatory Factor 4	0.004	1.36	0.999973
PPFIA3	PTPRF Interacting Protein Alpha 3	0.009	1.36	0.999973
RIPOR3	RIPOR Family Member 3	0.046	1.36	0.999973
AFDN	Afadin, Adherens Junction Formation Factor	0.027	1.36	0.999973
TPX2	TPX2 Microtubule Nucleation Factor	0.044	1.36	0.999973
PKMYT1	Protein Kinase, Membrane Associated Tyrosine/Threonine 1	0.022	1.35	0.999973
TNFRSF13B	TNF Receptor Superfamily Member 13B	0.035	1.34	0.999973
EIF5A2	Eukaryotic Translation Initiation Factor 5A2	0.019	1.34	0.999973
TENT5C	Terminal Nucleotidyltransferase 5C	0.006	1.34	0.999973
CCNB1	Cyclin B1	0.021	1.33	0.999973
KIAA0319	Kiaa0319	0.015	1.32	0.999973
SLC4A5	Solute Carrier Family 4 Member 5	0.009	1.32	0.999973
DST	Dystonin	0.012	1.31	0.999973
ANKRD36	Ankyrin Repeat Domain 36	0.028	1.31	0.999973
FAM174B	Family With Sequence Similarity 174 Member B	0.038	1.31	0.999973
KLF5	Kruppel Like Factor 5	0.023	1.3	0.999973
MAP3K7CL	MAP3K7 C-Terminal Like	0.005	1.3	0.999973
DAAM1	Dishevelled Associated Activator Of Morphogenesis 1	0.005	1.3	0.999973
SGPP2	Sphingosine-1-Phosphate Phosphatase 2	0.004	1.3	0.999973
TTF2	Transcription Termination Factor 2	0.016	1.29	0.999973
SESTD1	SEC14 And Spectrin Domain Containing 1	0.015	1.29	0.999973
KIF11	Kinesin Family Member 11	0.043	1.28	0.999973
IL18RAP	Interleukin 18 Receptor Accessory Protein	0.017	1.28	0.999973
FANCI	FA Complementation Group I	0.016	1.28	0.999973
PLTP	Phospholipid Transfer Protein	0.025	1.28	0.999973
NOTCH2NLA	Notch 2 N-Terminal Like A	0.015	1.27	0.999973
TMEM231	Transmembrane Protein 231	0.019	1.27	0.999973
PDIA4	Protein Disulfide Isomerase Family A Member 4	0.002	1.27	0.999973
E2F2	E2F Transcription Factor 2	0.012	1.27	0.999973
SLC22A5	Solute Carrier Family 22 Member 5	0.014	1.27	0.999973
SLC2A5	Solute Carrier Family 2 Member 5	0.05	1.26	0.999973
PALM2AKAP2	PALM2 And AKAP2 Fusion	0.027	1.26	0.999973
BMP6	Bone Morphogenetic Protein 6	0.005	1.26	0.999973
SLC44A1	Solute Carrier Family 44 Member 1	0.002	1.26	0.999973
FAR2	Fatty Acyl-Coa Reductase 2	0.002	1.26	0.999973
ANKRD37	Ankyrin Repeat Domain 37	0.029	1.26	0.999973
ARPIN-AP3S2	ARPIN-AP3S2 Readthrough	0.027	1.25	0.999973
HSP90B1	Heat Shock Protein 90 Beta Family Member 1	0.002	1.25	0.999973
SPATA6	Spermatogenesis Associated 6	0.038	1.25	0.999973
PDPR	Pyruvate Dehydrogenase Phosphatase Regulatory Subunit	0.025	1.24	0.999973
PLA2G12A	Phospholipase A2 Group XIIA	0.04	1.24	0.999973
FAAP24	FA Core Complex Associated Protein 24	0.039	1.24	0.999973
TXLNB	Taxilin Beta	0.039	1.24	0.999973
CCDC170	Coiled-Coil Domain Containing 170	0.048	1.24	0.999973
CCDC88A	Coiled-Coil Domain Containing 88A	0.007	1.24	0.999973
MCUR1	Mitochondrial Calcium Uniporter Regulator 1	0.012	1.24	0.999973
JAG1	Jagged Canonical Notch Ligand 1	0.04	1.24	0.999973
B3GNT5	UDP-Glcnac:Betagal Beta-1,3-N-Acetylglucosaminyltransferase 5	0.017	1.23	0.999973
PRIMPOL	Primase And DNA Directed Polymerase	0.018	1.22	0.999973
ZFHX3	Zinc Finger Homeobox 3	0.006	1.22	0.999973
REEP3	Receptor Accessory Protein 3	0.005	1.22	0.999973
GCNT1	Glucosaminyl (N-Acetyl) Transferase 1	0.033	1.22	0.999973
ZNF324B	Zinc Finger Protein 324B	0.012	1.21	0.999973
SEC22A	SEC22 Homolog A, Vesicle Trafficking Protein	0.021	1.21	0.999973
EOGT	EGF Domain Specific O-Linked N-Acetylglucosamine Transferase	0.049	1.21	0.999973
PALLD	Palladin, Cytoskeletal Associated Protein	0.032	1.21	0.999973
PLAGL1	PLAG1 Like Zinc Finger 1	0.018	1.21	0.999973
BRCA1	BRCA1 DNA Repair Associated	0.01	1.21	0.999973
LARS2	Leucyl-Trna Synthetase 2, Mitochondrial	0.013	1.2	0.999973
TFR2	Transferrin Receptor 2	0.041	1.2	0.999973
ZNF501	Zinc Finger Protein 501	0.032	1.2	0.999973
TMEM128	Transmembrane Protein 128	0.003	-1.2	0.999973
GPRASP2	G Protein-Coupled Receptor Associated Sorting Protein 2	0.038	-1.2	0.999973
SHLD1	Shieldin Complex Subunit 1	0.013	-1.21	0.999973
CARMIL1	Capping Protein Regulator And Myosin 1 Linker 1	0.038	-1.21	0.999973
NBPF1	NBPF Member 1	0.04	-1.21	0.999973
PTPRS	Protein Tyrosine Phosphatase Receptor Type S	0.047	-1.22	0.999973
CD1A	CD1a Molecule	0.045	-1.22	0.999973
CEP83	Centrosomal Protein 83	0.042	-1.22	0.999973
ATG9B	Autophagy Related 9B	0.035	-1.22	0.999973
TNK1	Tyrosine Kinase Non Receptor 1	0.046	-1.22	0.999973
PNPLA4	Patatin Like Phospholipase Domain Containing 4	0.022	-1.22	0.999973
OLFM2	Olfactomedin 2	0.013	-1.23	0.999973
DBN1	Drebrin 1	0.007	-1.23	0.999973
COQ3	Coenzyme Q3, Methyltransferase	0.023	-1.23	0.999973
GRAPL	GRB2 Related Adaptor Protein Like	0.037	-1.24	0.999973
CLEC11A	C-Type Lectin Domain Containing 11A	0.018	-1.24	0.999973
TTC24	Tetratricopeptide Repeat Domain 24	0.036	-1.24	0.999973
FAAH	Fatty Acid Amide Hydrolase	0.041	-1.24	0.999973
WDR27	WD Repeat Domain 27	0.036	-1.25	0.999973
SPRED1	Sprouty Related EVH1 Domain Containing 1	0.031	-1.25	0.999973
FBLN2	Fibulin 2	0.043	-1.25	0.999973
C3orf33	Chromosome 3 Open Reading Frame 33	0.047	-1.26	0.999973
YEATS4	YEATS Domain Containing 4	0.015	-1.26	0.999973
PCGF5	Polycomb Group Ring Finger 5	0.049	-1.26	0.999973
DLG5	Discs Large MAGUK Scaffold Protein 5	0.045	-1.27	0.999973
PKIA	Camp-Dependent Protein Kinase Inhibitor Alpha	0.01	-1.27	0.999973
CD248	CD248 Molecule	0.02	-1.28	0.999973
FGGY	FGGY Carbohydrate Kinase Domain Containing	0.015	-1.28	0.999973
IMMP2L	Inner Mitochondrial Membrane Peptidase Subunit 2	0.037	-1.29	0.999973
RPS28	Ribosomal Protein S28	0.017	-1.31	0.999973
CACHD1	Cache Domain Containing 1	0.019	-1.31	0.999973
ST8SIA1	ST8 Alpha-N-Acetyl-Neuraminide Alpha-2,8-Sialyltransferase 1	0.029	-1.32	0.999973
ASAH2B	N-Acylsphingosine Amidohydrolase 2B	0.02	-1.32	0.999973
MAD1L1	Mitotic Arrest Deficient 1 Like 1	0.003	-1.32	0.999973
HBA1	Hemoglobin Subunit Alpha 1	0.047	-1.32	0.999973
WHRN	Whirlin	0.036	-1.32	0.999973
MMEL1	Membrane Metalloendopeptidase Like 1	0.028	-1.32	0.999973
SUSD4	Sushi Domain Containing 4	0.038	-1.32	0.999973
WASF1	WASP Family Member 1	0.005	-1.33	0.999973
EFCAB7	EF-Hand Calcium Binding Domain 7	0.015	-1.33	0.999973
ZRANB3	Zinc Finger RANBP2-Type Containing 3	0.044	-1.33	0.999973
PLVAP	Plasmalemma Vesicle Associated Protein	0.042	-1.33	0.999973
SIRT4	Sirtuin 4	0.026	-1.34	0.999973
PRTFDC1	Phosphoribosyl Transferase Domain Containing 1	0.048	-1.37	0.999973
PDE9A	Phosphodiesterase 9A	0.012	-1.37	0.999973
FAM184A	Family With Sequence Similarity 184 Member A	0.042	-1.37	0.999973
CNN3	Calponin 3	0.004	-1.38	0.999973
CLEC4C	C-Type Lectin Domain Family 4 Member C	0.041	-1.39	0.999973
PTGES	Prostaglandin E Synthase	0.04	-1.39	0.999973
NRIP3	Nuclear Receptor Interacting Protein 3	0.015	-1.42	0.999973
TKTL1	Transketolase Like 1	0.009	-1.43	0.999973
CUX2	Cut Like Homeobox 2	0.016	-1.43	0.999973
KHDRBS2	KH RNA Binding Domain Containing, Signal Transduction Associated 2	0.014	-1.43	0.999973
SOX8	SRY-Box Transcription Factor 8	0.011	-1.43	0.999973
ANK2	Ankyrin 2	0.044	-1.43	0.999973
NRCAM	Neuronal Cell Adhesion Molecule	0.021	-1.43	0.999973
RBFOX2	RNA Binding Fox-1 Homolog 2	0.041	-1.46	0.999973
PPP2R3A	Protein Phosphatase 2 Regulatory Subunit B''alpha	0.035	-1.46	0.999973
ZNF835	Zinc Finger Protein 835	0.014	-1.46	0.999973
GRIK5	Glutamate Ionotropic Receptor Kainate Type Subunit 5	0.036	-1.46	0.999973
ZNF177	Zinc Finger Protein 177	0.021	-1.46	0.999973
MYH10	Myosin Heavy Chain 10	0.033	-1.47	0.999973
SLC16A11	Solute Carrier Family 16 Member 11	0.015	-1.47	0.999973
ZDHHC11B	Zinc Finger DHHC-Type Containing 11B	0.036	-1.47	0.999973
GARNL3	Gtpase Activating Rap/Rangap Domain Like 3	0.022	-1.48	0.999973
GCAT	Glycine C-Acetyltransferase	0.013	-1.5	0.999973
TTC39A	Tetratricopeptide Repeat Domain 39A	0.028	-1.5	0.999973
NRXN2	Neurexin 2	0.015	-1.51	0.999973
KIF5A	Kinesin Family Member 5A	0.036	-1.53	0.999973
STARD13	Star Related Lipid Transfer Domain Containing 13	0.04	-1.53	0.999973
ATP1A2	Atpase Na+/K+ Transporting Subunit Alpha 2	0.042	-1.54	0.999973
ABCA6	ATP Binding Cassette Subfamily A Member 6	0.046	-1.56	0.999973
LMCD1	LIM And Cysteine Rich Domains 1	0.017	-1.56	0.999973
GYPE	Glycophorin E (MNS Blood Group)	0.039	-1.56	0.999973
KIRREL3	Kirre Like Nephrin Family Adhesion Molecule 3	0.044	-1.57	0.999973
SDC2	Syndecan 2	0.036	-1.57	0.999973
SPTSSB	Serine Palmitoyltransferase Small Subunit B	0.034	-1.57	0.999973
STXBP4	Syntaxin Binding Protein 4	0.003	-1.58	0.999973
MYO1A	Myosin IA	0.023	-1.58	0.999973
H4C4	H4 Clustered Histone 4	0.031	-1.59	0.999973
IFITM3	Interferon Induced Transmembrane Protein 3	0.036	-1.6	0.999973
PDZD7	PDZ Domain Containing 7	0.016	-1.62	0.999973
GRM7	Glutamate Metabotropic Receptor 7	0.03	-1.63	0.999973
SFRP5	Secreted Frizzled Related Protein 5	0.031	-1.64	0.999973
GPD1	Glycerol-3-Phosphate Dehydrogenase 1	0.021	-1.64	0.999973
APBA1	Amyloid Beta Precursor Protein Binding Family A Member 1	0.001	-1.65	0.758451
ASB9	Ankyrin Repeat And SOCS Box Containing 9	0.046	-1.66	0.999973
EPB41L1	Erythrocyte Membrane Protein Band 4.1 Like 1	0.009	-1.66	0.999973
TG	Thyroglobulin	0.017	-1.67	0.999973
TLN2	Talin 2	0.021	-1.69	0.999973
ELF3	E74 Like ETS Transcription Factor 3	0.04	-1.69	0.999973
CCDC171	Coiled-Coil Domain Containing 171	0.004	-1.7	0.999973
CTNNA2	Catenin Alpha 2	0.038	-1.7	0.999973
TTLL10	Tubulin Tyrosine Ligase Like 10	0.026	-1.72	0.999973
C17orf97	Chromosome 17 Open Reading Frame 97	0.027	-1.72	0.999973
TUBB2A	Tubulin Beta 2A Class Iia	0.024	-1.73	0.999973
CTRC	Chymotrypsin C	0.015	-1.74	0.999973
FEZF2	FEZ Family Zinc Finger 2	0.019	-1.74	0.999973
FOLR3	Folate Receptor Gamma	0.034	-1.74	0.999973
TNR	Tenascin R	0.048	-1.75	0.999973
TACSTD2	Tumor Associated Calcium Signal Transducer 2	0.044	-1.77	0.999973
CERS3	Ceramide Synthase 3	0.036	-1.78	0.999973
PRR36	Proline Rich 36	0.013	-1.82	0.999973
DSG2	Desmoglein 2	0.04	-1.82	0.999973
LPL	Lipoprotein Lipase	0.012	-1.82	0.999973
NOTCH3	Notch Receptor 3	0.01	-1.83	0.999973
MXRA8	Matrix Remodeling Associated 8	0.001	-1.84	0.772105
MAGI1	Membrane Associated Guanylate Kinase, WW And PDZ Domain Containing 1	0.021	-1.86	0.999973
FNDC5	Fibronectin Type III Domain Containing 5	0.01	-1.86	0.999973
RALYL	RALY RNA Binding Protein Like	0.034	-1.91	0.999973
SLC7A9	Solute Carrier Family 7 Member 9	0.004	-1.92	0.999973
PPIAL4E	Peptidylprolyl Isomerase A Like 4E	0.031	-1.93	0.999973
FOXH1	Forkhead Box H1	0.034	-1.96	0.999973
SIGLEC11	Sialic Acid Binding Ig Like Lectin 11	0.001	-1.99	0.847463
INSYN2B	Inhibitory Synaptic Factor Family Member 2B	0.009	-2.07	0.999973
GSTA1	Glutathione S-Transferase Alpha 1	0.023	-2.1	0.999973
MAGI2	Membrane Associated Guanylate Kinase, WW And PDZ Domain Containing 2	0.014	-2.11	0.999973
PLS3	Plastin 3	< 0.001	-2.11	0.283624
COLEC12	Collectin Subfamily Member 12	0.001	-2.13	0.803001
LRRC36	Leucine Rich Repeat Containing 36	< 0.001	-2.15	0.44558
ROBO1	Roundabout Guidance Receptor 1	0.003	-2.18	0.999973
PRKD1	Protein Kinase D1	0.046	-2.29	0.999973
EIF2S3B	Eukaryotic Translation Initiation Factor 2 Subunit Gamma B	0.007	-2.32	0.999973
MEDAG	Mesenteric Estrogen Dependent Adipogenesis	0.045	-2.35	0.999973
HBZ	Hemoglobin Subunit Zeta	0.019	-2.39	0.999973
ST18	ST18 C2H2C-Type Zinc Finger Transcription Factor	0.023	-2.44	0.999973
CDO1	Cysteine Dioxygenase Type 1	0.028	-2.48	0.999973
CFAP46	Cilia And Flagella Associated Protein 46	0.016	-2.49	0.999973
PNMA8B	PNMA Family Member 8B	0.001	-2.64	0.629637
GLP1R	Glucagon Like Peptide 1 Receptor	0.009	-2.66	0.999973
KCNJ10	Potassium Inwardly Rectifying Channel Subfamily J Member 10	< 0.001	-2.81	0.266341
KCNQ2	Potassium Voltage-Gated Channel Subfamily Q Member 2	0.005	-2.96	0.999973
SLC6A20	Solute Carrier Family 6 Member 20	0.002	-3.01	0.999973
DPP6	Dipeptidyl Peptidase Like 6	0.05	-3.02	0.999973
INSYN2A	Inhibitory Synaptic Factor 2A	0.003	-3.1	0.999973
DCHS2	Dachsous Cadherin-Related 2	0.016	-3.12	0.999973
CBLN2	Cerebellin 2 Precursor	0.003	-3.13	0.999973
TREML4	Triggering Receptor Expressed On Myeloid Cells Like 4	0.043	-4.97	0.999973
CTAGE8	CTAGE Family Member 8	0.004	-7.13	0.999973
CYP26B1	Cytochrome P450 Family 26 Subfamily B Member 1	< 0.001	-21.32	0.0704086

## Sheet: Males_HRvsLR
List of 359 DEGS in males HR vs males LR (FC ± |1.2|, p-value < 0.05)
Gene Symbol	Gene Assignment	p-value	Fold-Change	padj
PCDHA6	Protocadherin Alpha 6	0.037	90.93	0.998644
TBC1D3K	TBC1 Domain Family Member 3K	0.047	71.15	0.998644
TBC1D3	TBC1 Domain Family Member 3	0.016	14	0.998644
DLGAP2	DLG Associated Protein 2	0.001	10.36	0.998644
MGAT4C	MGAT4 Family Member C	0.015	4.52	0.998644
AS3MT	Arsenite Methyltransferase	0.012	4.2	0.998644
SLC12A1	Solute Carrier Family 12 Member 1	0.017	3.25	0.998644
TRIM72	Tripartite Motif Containing 72	< 0.001	3.17	0.998644
CCDC110	Coiled-Coil Domain Containing 110	0.016	3.12	0.998644
KLHL41	Kelch Like Family Member 41	0.032	2.98	0.998644
CA12	Carbonic Anhydrase 12	0.007	2.96	0.998644
DCC	DCC Netrin 1 Receptor	0.036	2.88	0.998644
AGT	Angiotensinogen	0.002	2.8	0.998644
SULT1A4	Sulfotransferase Family 1A Member 4	< 0.001	2.79	0.998644
PROX1	Prospero Homeobox 1	0.034	2.68	0.998644
VWA5B2	Von Willebrand Factor A Domain Containing 5B2	0.035	2.67	0.998644
EVA1A	Eva-1 Homolog A, Regulator Of Programmed Cell Death	0.043	2.67	0.998644
PPL	Periplakin	0.002	2.64	0.998644
KCND2	Potassium Voltage-Gated Channel Subfamily D Member 2	0.021	2.63	0.998644
ESRP2	Epithelial Splicing Regulatory Protein 2	0.018	2.63	0.998644
FAM184B	Family With Sequence Similarity 184 Member B	0.001	2.62	0.998644
SYCE1	Synaptonemal Complex Central Element Protein 1	0.043	2.55	0.998644
CHRNA4	Cholinergic Receptor Nicotinic Alpha 4 Subunit	0.025	2.55	0.998644
TMEM132B	Transmembrane Protein 132B	0.028	2.54	0.998644
NR2F2	Nuclear Receptor Subfamily 2 Group F Member 2	0.022	2.51	0.998644
KIAA1614	Kiaa1614	0.01	2.46	0.998644
ASCL5	Achaete-Scute Family Bhlh Transcription Factor 5	0.027	2.36	0.998644
CERKL	Ceramide Kinase Like	0.043	2.25	0.998644
KCNQ2	Potassium Voltage-Gated Channel Subfamily Q Member 2	0.041	2.25	0.998644
ZNF492	Zinc Finger Protein 492	0.008	2.23	0.998644
IQGAP3	IQ Motif Containing Gtpase Activating Protein 3	0.001	2.2	0.998644
LGI3	Leucine Rich Repeat LGI Family Member 3	0.045	2.2	0.998644
HPSE2	Heparanase 2 (Inactive)	0.028	2.18	0.998644
ATP6V1C2	Atpase H+ Transporting V1 Subunit C2	0.016	2.17	0.998644
TMEM200B	Transmembrane Protein 200B	0.009	2.17	0.998644
B3GAT2	Beta-1,3-Glucuronyltransferase 2	0.027	2.16	0.998644
SCN5A	Sodium Voltage-Gated Channel Alpha Subunit 5	0.042	2.13	0.998644
SLC6A13	Solute Carrier Family 6 Member 13	0.004	2.12	0.998644
CAVIN4	Caveolae Associated Protein 4	0.019	2.05	0.998644
SPATA21	Spermatogenesis Associated 21	0.012	1.98	0.998644
RGS5	Regulator Of G Protein Signaling 5	0.043	1.94	0.998644
C17orf97	Chromosome 17 Open Reading Frame 97	0.015	1.91	0.998644
C6orf52	Chromosome 6 Open Reading Frame 52	0.038	1.89	0.998644
CHRNA5	Cholinergic Receptor Nicotinic Alpha 5 Subunit	0.017	1.87	0.998644
LONRF2	LON Peptidase N-Terminal Domain And Ring Finger 2	0.043	1.86	0.998644
HSD17B14	Hydroxysteroid 17-Beta Dehydrogenase 14	0.026	1.86	0.998644
SLC26A1	Solute Carrier Family 26 Member 1	0.006	1.83	0.998644
DOC2B	Double C2 Domain Beta	0.024	1.83	0.998644
SH3RF2	SH3 Domain Containing Ring Finger 2	0.035	1.75	0.998644
STKLD1	Serine/Threonine Kinase Like Domain Containing 1	0.03	1.75	0.998644
AMH	Anti-Mullerian Hormone	0.008	1.74	0.998644
CHD5	Chromodomain Helicase DNA Binding Protein 5	0.045	1.73	0.998644
TMEM191B	Transmembrane Protein 191B	0.026	1.72	0.998644
PLEKHA6	Pleckstrin Homology Domain Containing A6	0.011	1.7	0.998644
CFAP73	Cilia And Flagella Associated Protein 73	0.045	1.7	0.998644
TLDC2	TBC/Lysm-Associated Domain Containing 2	0.047	1.7	0.998644
LAIR2	Leukocyte Associated Immunoglobulin Like Receptor 2	0.035	1.7	0.998644
EHF	ETS Homologous Factor	0.021	1.69	0.998644
TMEM262	Transmembrane Protein 262	0.031	1.67	0.998644
WDR17	WD Repeat Domain 17	0.013	1.67	0.998644
ALDH1A2	Aldehyde Dehydrogenase 1 Family Member A2	0.004	1.67	0.998644
CTRC	Chymotrypsin C	0.014	1.66	0.998644
EREG	Epiregulin	0.039	1.65	0.998644
CYP21A2	Cytochrome P450 Family 21 Subfamily A Member 2	0.031	1.64	0.998644
ZACN	Zinc Activated Ion Channel	0.002	1.64	0.998644
GOLGA6L4	Golgin A6 Family Like 4	0.03	1.64	0.998644
SERPINB10	Serpin Family B Member 10	0.048	1.62	0.998644
AJUBA	Ajuba LIM Protein	0.005	1.61	0.998644
PTTG2	Pituitary Tumor-Transforming 2	0.006	1.59	0.998644
SHISA7	Shisa Family Member 7	0.029	1.59	0.998644
KCNK17	Potassium Two Pore Domain Channel Subfamily K Member 17	0.044	1.59	0.998644
DCLK2	Doublecortin Like Kinase 2	0.017	1.58	0.998644
DCBLD2	Discoidin, CUB And LCCL Domain Containing 2	0.005	1.56	0.998644
MYRF	Myelin Regulatory Factor	0.022	1.55	0.998644
RAPGEF3	Rap Guanine Nucleotide Exchange Factor 3	0.021	1.54	0.998644
SNX32	Sorting Nexin 32	0.009	1.54	0.998644
TMEM198	Transmembrane Protein 198	0.021	1.54	0.998644
TLN2	Talin 2	0.029	1.53	0.998644
CFAP97D2	CFAP97 Domain Containing 2	0.019	1.53	0.998644
IL12A	Interleukin 12A	0.012	1.53	0.998644
CXCL8	C-X-C Motif Chemokine Ligand 8	0.013	1.52	0.998644
NKD1	NKD Inhibitor Of WNT Signaling Pathway 1	0.007	1.5	0.998644
EML6	EMAP Like 6	0.043	1.49	0.998644
ZNF714	Zinc Finger Protein 714	0.005	1.49	0.998644
VNN1	Vanin 1	0.007	1.48	0.998644
PIF1	PIF1 5'-To-3' DNA Helicase	0.013	1.48	0.998644
KLRC1	Killer Cell Lectin Like Receptor C1	0.005	1.48	0.998644
MMP24	Matrix Metallopeptidase 24	0.048	1.47	0.998644
IRAK1BP1	Interleukin 1 Receptor Associated Kinase 1 Binding Protein 1	0.014	1.43	0.998644
FBXO36	F-Box Protein 36	0.006	1.43	0.998644
LAMB2	Laminin Subunit Beta 2	0.048	1.43	0.998644
GPLD1	Glycosylphosphatidylinositol Specific Phospholipase D1	0.024	1.43	0.998644
TRPC1	Transient Receptor Potential Cation Channel Subfamily C Member 1	0.02	1.42	0.998644
STARD4	Star Related Lipid Transfer Domain Containing 4	0.014	1.42	0.998644
GINS2	GINS Complex Subunit 2	0.023	1.42	0.998644
LRRC69	Leucine Rich Repeat Containing 69	0.043	1.4	0.998644
MTCL1	Microtubule Crosslinking Factor 1	0.045	1.4	0.998644
ELAPOR2	Endosome-Lysosome Associated Apoptosis And Autophagy Regulator Family Member 2	0.021	1.39	0.998644
TTC23	Tetratricopeptide Repeat Domain 23	0.05	1.38	0.998644
REELD1	Reeler Domain Containing 1	0.041	1.38	0.998644
MANEA	Mannosidase Endo-Alpha	0.015	1.37	0.998644
GOLGA8H	Golgin A8 Family Member H	0.014	1.37	0.998644
ZBTB41	Zinc Finger And BTB Domain Containing 41	0.047	1.37	0.998644
PTGDS	Prostaglandin D2 Synthase	0.014	1.37	0.998644
KIAA0895L	KIAA0895 Like	0.004	1.36	0.998644
SLC4A10	Solute Carrier Family 4 Member 10	0.042	1.36	0.998644
ARMCX4	Armadillo Repeat Containing X-Linked 4	0.007	1.35	0.998644
BRMS1L	BRMS1 Like Transcriptional Repressor	0.009	1.35	0.998644
IKZF2	IKAROS Family Zinc Finger 2	0.027	1.34	0.998644
LOC102724488	Synaptotagmin-15	0.045	1.34	0.998644
RAD51AP1	RAD51 Associated Protein 1	0.045	1.34	0.998644
ENPP4	Ectonucleotide Pyrophosphatase/Phosphodiesterase 4	0.016	1.33	0.998644
OPHN1	Oligophrenin 1	0.01	1.33	0.998644
CCR9	C-C Motif Chemokine Receptor 9	0.04	1.33	0.998644
HSF4	Heat Shock Transcription Factor 4	0.017	1.33	0.998644
LTK	Leukocyte Receptor Tyrosine Kinase	0.026	1.33	0.998644
SYNGR1	Synaptogyrin 1	0.008	1.33	0.998644
ZNF850	Zinc Finger Protein 850	0.022	1.33	0.998644
CLDN12	Claudin 12	0.032	1.32	0.998644
DENND1B	DENN Domain Containing 1B	0.013	1.32	0.998644
ZNF600	Zinc Finger Protein 600	0.005	1.32	0.998644
SPTBN5	Spectrin Beta, Non-Erythrocytic 5	0.023	1.32	0.998644
PIWIL4	Piwi Like RNA-Mediated Gene Silencing 4	0.026	1.32	0.998644
TMEM237	Transmembrane Protein 237	0.009	1.32	0.998644
TENM1	Teneurin Transmembrane Protein 1	0.023	1.31	0.998644
DUSP19	Dual Specificity Phosphatase 19	0.045	1.31	0.998644
TMEM67	Transmembrane Protein 67	0.044	1.31	0.998644
SLC19A2	Solute Carrier Family 19 Member 2	0.012	1.31	0.998644
SNX16	Sorting Nexin 16	0.016	1.31	0.998644
FAM169A	Family With Sequence Similarity 169 Member A	0.048	1.3	0.998644
FZD6	Frizzled Class Receptor 6	0.032	1.3	0.998644
IL15	Interleukin 15	0.045	1.3	0.998644
TMEM144	Transmembrane Protein 144	0.026	1.3	0.998644
RAVER2	Ribonucleoprotein, PTB Binding 2	0.004	1.3	0.998644
HKDC1	Hexokinase Domain Containing 1	0.048	1.29	0.998644
ZNF205	Zinc Finger Protein 205	0.024	1.29	0.998644
ADAMTS10	ADAM Metallopeptidase With Thrombospondin Type 1 Motif 10	0.021	1.29	0.998644
OR4D1	Olfactory Receptor Family 4 Subfamily D Member 1	0.026	1.29	0.998644
ND6	NADH Dehydrogenase Subunit 6	0.049	1.29	0.998644
SLC4A4	Solute Carrier Family 4 Member 4	0.02	1.29	0.998644
LRRN1	Leucine Rich Repeat Neuronal 1	0.039	1.28	0.998644
RAB40B	RAB40B, Member RAS Oncogene Family	0.049	1.28	0.998644
TMX3	Thioredoxin Related Transmembrane Protein 3	0.008	1.28	0.998644
OSBPL8	Oxysterol Binding Protein Like 8	0.011	1.28	0.998644
ARVCF	ARVCF Delta Catenin Family Member	0.028	1.28	0.998644
RCN3	Reticulocalbin 3	0.02	1.28	0.998644
MAP3K21	Mitogen-Activated Protein Kinase Kinase Kinase 21	0.02	1.28	0.998644
FAM221A	Family With Sequence Similarity 221 Member A	0.042	1.28	0.998644
KBTBD8	Kelch Repeat And BTB Domain Containing 8	0.036	1.28	0.998644
PRKCI	Protein Kinase C Iota	0.007	1.28	0.998644
ITGAV	Integrin Subunit Alpha V	0.015	1.28	0.998644
GCNT4	Glucosaminyl (N-Acetyl) Transferase 4	0.041	1.28	0.998644
MEX3B	Mex-3 RNA Binding Family Member B	0.047	1.27	0.998644
HSPA13	Heat Shock Protein Family A (Hsp70) Member 13	0.009	1.27	0.998644
HES6	Hes Family Bhlh Transcription Factor 6	0.01	1.27	0.998644
RAP2A	RAP2A, Member Of RAS Oncogene Family	0.018	1.27	0.998644
IGSF9B	Immunoglobulin Superfamily Member 9B	0.046	1.27	0.998644
ARHGAP5	Rho Gtpase Activating Protein 5	0.011	1.27	0.998644
CPEB2	Cytoplasmic Polyadenylation Element Binding Protein 2	0.019	1.26	0.998644
TGFBR3	Transforming Growth Factor Beta Receptor 3	0.026	1.26	0.998644
TOGARAM1	TOG Array Regulator Of Axonemal Microtubules 1	0.035	1.26	0.998644
CD151	CD151 Molecule (Raph Blood Group)	0.03	1.26	0.998644
COL6A2	Collagen Type VI Alpha 2 Chain	0.019	1.26	0.998644
CCDC30	Coiled-Coil Domain Containing 30	0.024	1.26	0.998644
LRRC24	Leucine Rich Repeat Containing 24	0.016	1.26	0.998644
DGKQ	Diacylglycerol Kinase Theta	0.016	1.26	0.998644
CCDC14	Coiled-Coil Domain Containing 14	0.005	1.26	0.998644
TET1	Tet Methylcytosine Dioxygenase 1	0.04	1.26	0.998644
SLC30A4	Solute Carrier Family 30 Member 4	0.014	1.25	0.998644
ECT2	Epithelial Cell Transforming 2	0.032	1.25	0.998644
P2RX1	Purinergic Receptor P2X 1	0.026	1.25	0.998644
VPS13A	Vacuolar Protein Sorting 13 Homolog A	0.025	1.25	0.998644
ZDHHC17	Zinc Finger DHHC-Type Palmitoyltransferase 17	0.019	1.25	0.998644
RAB11FIP2	RAB11 Family Interacting Protein 2	0.018	1.25	0.998644
UCN	Urocortin	0.05	1.25	0.998644
USP45	Ubiquitin Specific Peptidase 45	0.021	1.25	0.998644
FOXN2	Forkhead Box N2	0.01	1.24	0.998644
FIGNL2	Fidgetin Like 2	0.047	1.24	0.998644
KLHL17	Kelch Like Family Member 17	0.033	1.24	0.998644
MYSM1	Myb Like, SWIRM And MPN Domains 1	0.022	1.23	0.998644
MIER3	MIER Family Member 3	0.021	1.23	0.998644
CARNMT1	Carnosine N-Methyltransferase 1	0.021	1.23	0.998644
SLC4A7	Solute Carrier Family 4 Member 7	0.046	1.23	0.998644
SEMA6C	Semaphorin 6C	0.025	1.23	0.998644
OSBPL5	Oxysterol Binding Protein Like 5	0.01	1.23	0.998644
PI4K2B	Phosphatidylinositol 4-Kinase Type 2 Beta	0.049	1.23	0.998644
ETNK1	Ethanolamine Kinase 1	0.02	1.23	0.998644
SHPRH	SNF2 Histone Linker PHD RING Helicase	0.004	1.23	0.998644
MIB1	MIB E3 Ubiquitin Protein Ligase 1	0.042	1.23	0.998644
NMRK1	Nicotinamide Riboside Kinase 1	0.005	1.22	0.998644
PRIMPOL	Primase And DNA Directed Polymerase	0.027	1.22	0.998644
ZC3H6	Zinc Finger CCCH-Type Containing 6	0.008	1.22	0.998644
KCNH2	Potassium Voltage-Gated Channel Subfamily H Member 2	0.042	1.22	0.998644
PDIK1L	PDLIM1 Interacting Kinase 1 Like	0.009	1.22	0.998644
TMTC4	Transmembrane O-Mannosyltransferase Targeting Cadherins 4	0.031	1.22	0.998644
EPHA4	EPH Receptor A4	0.043	1.22	0.998644
ADCK5	Aarf Domain Containing Kinase 5	0.006	1.22	0.998644
TP53I13	Tumor Protein P53 Inducible Protein 13	0.005	1.22	0.998644
VAMP1	Vesicle Associated Membrane Protein 1	0.004	1.22	0.998644
FASTKD1	FAST Kinase Domains 1	0.036	1.22	0.998644
SLC25A29	Solute Carrier Family 25 Member 29	0.044	1.21	0.998644
ZNF331	Zinc Finger Protein 331	0.001	1.21	0.998644
ENGASE	Endo-Beta-N-Acetylglucosaminidase	0.035	1.21	0.998644
CFAP418	Cilia And Flagella Associated Protein 418	0.049	1.21	0.998644
CEP192	Centrosomal Protein 192	0.003	1.21	0.998644
PKN2	Protein Kinase N2	0.018	1.21	0.998644
GMFB	Glia Maturation Factor Beta	0.041	1.21	0.998644
PACRGL	Parkin Coregulated Like	0.031	1.21	0.998644
TRUB1	Trub Pseudouridine Synthase Family Member 1	0.029	1.21	0.998644
NAA16	N-Alpha-Acetyltransferase 16, Nata Auxiliary Subunit	0.009	1.21	0.998644
TCF19	Transcription Factor 19	0.006	1.21	0.998644
PGM2L1	Phosphoglucomutase 2 Like 1	0.021	1.2	0.998644
CROT	Carnitine O-Octanoyltransferase	0.034	1.2	0.998644
ZNF599	Zinc Finger Protein 599	0.02	1.2	0.998644
SMIM13	Small Integral Membrane Protein 13	0.025	1.2	0.998644
UFC1	Ubiquitin-Fold Modifier Conjugating Enzyme 1	0.039	-1.2	0.998644
ATP5PB	ATP Synthase Peripheral Stalk-Membrane Subunit B	0.048	-1.2	0.998644
SCAPER	S-Phase Cyclin A Associated Protein In The ER	0.038	-1.2	0.998644
AIMP1	Aminoacyl Trna Synthetase Complex Interacting Multifunctional Protein 1	0.016	-1.21	0.998644
WDPCP	WD Repeat Containing Planar Cell Polarity Effector	0.01	-1.21	0.998644
MTHFD1L	Methylenetetrahydrofolate Dehydrogenase (NADP+ Dependent) 1 Like	0.035	-1.21	0.998644
ZBTB8OS	Zinc Finger And BTB Domain Containing 8 Opposite Strand	0.014	-1.21	0.998644
UST	Uronyl 2-Sulfotransferase	0.036	-1.21	0.998644
MTIF3	Mitochondrial Translational Initiation Factor 3	0.014	-1.21	0.998644
RPAP3	RNA Polymerase II Associated Protein 3	0.035	-1.22	0.998644
C2orf81	Chromosome 2 Open Reading Frame 81	0.043	-1.22	0.998644
THYN1	Thymocyte Nuclear Protein 1	0.005	-1.22	0.998644
GAS8	Growth Arrest Specific 8	0.033	-1.22	0.998644
UPF3B	UPF3B Regulator Of Nonsense Mediated Mrna Decay	0.021	-1.22	0.998644
GEMIN6	Gem Nuclear Organelle Associated Protein 6	0.024	-1.22	0.998644
TMSB10	Thymosin Beta 10	0.036	-1.23	0.998644
THG1L	Trna-Histidine Guanylyltransferase 1 Like	0.008	-1.23	0.998644
PTK2	Protein Tyrosine Kinase 2	0.002	-1.23	0.998644
RBM8A	RNA Binding Motif Protein 8A	0.024	-1.23	0.998644
FCER1G	Fc Fragment Of Ige Receptor Ig	0.034	-1.23	0.998644
CWC15	CWC15 Spliceosome Associated Protein Homolog	0.038	-1.23	0.998644
PRICKLE1	Prickle Planar Cell Polarity Protein 1	0.037	-1.24	0.998644
ZNF565	Zinc Finger Protein 565	0.007	-1.24	0.998644
TIPIN	TIMELESS Interacting Protein	0.035	-1.24	0.998644
PHAX	Phosphorylated Adaptor For RNA Export	0.044	-1.24	0.998644
COX17	Cytochrome C Oxidase Copper Chaperone COX17	0.017	-1.25	0.998644
HEATR5A	HEAT Repeat Containing 5A	0.011	-1.25	0.998644
SNX8	Sorting Nexin 8	0.028	-1.25	0.998644
NUTM2E	NUT Family Member 2E	0.039	-1.25	0.998644
LLPH	LLP Homolog, Long-Term Synaptic Facilitation Factor	0.026	-1.25	0.998644
NKIRAS1	NFKB Inhibitor Interacting Ras Like 1	0.04	-1.26	0.998644
RNASE6	Ribonuclease A Family Member K6	0.024	-1.26	0.998644
VRK1	VRK Serine/Threonine Kinase 1	0.037	-1.27	0.998644
CCDC170	Coiled-Coil Domain Containing 170	0.028	-1.28	0.998644
DNM3	Dynamin 3	0.036	-1.28	0.998644
MRPL39	Mitochondrial Ribosomal Protein L39	0.044	-1.29	0.998644
MIX23	Mitochondrial Matrix Import Factor 23	0.049	-1.29	0.998644
CASP1	Caspase 1	0.025	-1.29	0.998644
LRRC37A2	Leucine Rich Repeat Containing 37 Member A2	0.027	-1.29	0.998644
LARP7	La Ribonucleoprotein 7, Transcriptional Regulator	0.05	-1.29	0.998644
CLU	Clusterin	0.044	-1.29	0.998644
PSMC2	Proteasome 26S Subunit, Atpase 2	0.024	-1.3	0.998644
PBDC1	Polysaccharide Biosynthesis Domain Containing 1	0.042	-1.3	0.998644
CWC27	CWC27 Spliceosome Associated Cyclophilin	0.019	-1.31	0.998644
APOBEC3H	Apolipoprotein B Mrna Editing Enzyme Catalytic Subunit 3H	0.034	-1.31	0.998644
CIR1	Corepressor Interacting With RBPJ, CIR1	0.013	-1.31	0.998644
PUM3	Pumilio RNA Binding Family Member 3	< 0.001	-1.32	0.998644
PFDN2	Prefoldin Subunit 2	0.012	-1.32	0.998644
PTGR2	Prostaglandin Reductase 2	0.038	-1.33	0.998644
STAP1	Signal Transducing Adaptor Family Member 1	0.017	-1.33	0.998644
CFDP1	Craniofacial Development Protein 1	0.038	-1.33	0.998644
H1-2	H1.2 Linker Histone, Cluster Member	0.031	-1.33	0.998644
PSD3	Pleckstrin And Sec7 Domain Containing 3	0.042	-1.33	0.998644
TBCA	Tubulin Folding Cofactor A	0.038	-1.34	0.998644
TYW1B	Trna-Yw Synthesizing Protein 1 Homolog B	0.04	-1.35	0.998644
ATP5PO	ATP Synthase Peripheral Stalk Subunit OSCP	0.039	-1.36	0.998644
GIMAP7	Gtpase, IMAP Family Member 7	0.043	-1.36	0.998644
ZNF660	Zinc Finger Protein 660	0.05	-1.36	0.998644
ENY2	ENY2 Transcription And Export Complex 2 Subunit	0.034	-1.37	0.998644
PPIG	Peptidylprolyl Isomerase G	0.045	-1.38	0.998644
ATP5PF	ATP Synthase Peripheral Stalk Subunit F6	0.044	-1.38	0.998644
KANK1	KN Motif And Ankyrin Repeat Domains 1	0.026	-1.39	0.998644
ZMAT2	Zinc Finger Matrin-Type 2	0.028	-1.4	0.998644
PSMA3	Proteasome 20S Subunit Alpha 3	0.027	-1.4	0.998644
TRIM36	Tripartite Motif Containing 36	0.029	-1.4	0.998644
FCGR1A	Fc Fragment Of Igg Receptor Ia	0.024	-1.4	0.998644
NINL	Ninein Like	0.018	-1.42	0.998644
GLB1L	Galactosidase Beta 1 Like	0.005	-1.42	0.998644
SRP14	Signal Recognition Particle 14	0.033	-1.42	0.998644
CPXM1	Carboxypeptidase X, M14 Family Member 1	0.049	-1.43	0.998644
AIF1	Allograft Inflammatory Factor 1	0.023	-1.43	0.998644
ZNF20	Zinc Finger Protein 20	0.039	-1.43	0.998644
MRPL51	Mitochondrial Ribosomal Protein L51	0.02	-1.43	0.998644
RPL36AL	Ribosomal Protein L36a Like	0.007	-1.45	0.998644
CLEC1B	C-Type Lectin Domain Family 1 Member B	0.02	-1.45	0.998644
CPA3	Carboxypeptidase A3	0.014	-1.45	0.998644
IL20RB	Interleukin 20 Receptor Subunit Beta	0.014	-1.46	0.998644
GGT5	Gamma-Glutamyltransferase 5	0.032	-1.46	0.998644
C2orf74	Chromosome 2 Open Reading Frame 74	0.016	-1.48	0.998644
ATP5ME	ATP Synthase Membrane Subunit E	0.036	-1.48	0.998644
MRPL47	Mitochondrial Ribosomal Protein L47	0.034	-1.49	0.998644
RPL22	Ribosomal Protein L22	0.042	-1.49	0.998644
C4A	Complement C4A (Rodgers Blood Group)	0.04	-1.49	0.998644
RNLS	Renalase, FAD Dependent Amine Oxidase	0.005	-1.49	0.998644
NKAPL	NFKB Activating Protein Like	0.011	-1.5	0.998644
C1orf54	Chromosome 1 Open Reading Frame 54	0.011	-1.5	0.998644
FABP5	Fatty Acid Binding Protein 5	0.013	-1.51	0.998644
TTC39A	Tetratricopeptide Repeat Domain 39A	0.019	-1.51	0.998644
MTARC2	Mitochondrial Amidoxime Reducing Component 2	0.016	-1.51	0.998644
IL31RA	Interleukin 31 Receptor A	0.036	-1.51	0.998644
AP1M2	Adaptor Related Protein Complex 1 Subunit Mu 2	0.041	-1.52	0.998644
PIN4	Peptidylprolyl Cis/Trans Isomerase, NIMA-Interacting 4	0.02	-1.52	0.998644
FAM153B	Family With Sequence Similarity 153 Member B	0.042	-1.54	0.998644
PLCD3	Phospholipase C Delta 3	0.002	-1.55	0.998644
MN1	MN1 Proto-Oncogene, Transcriptional Regulator	0.013	-1.56	0.998644
DBI	Diazepam Binding Inhibitor, Acyl-Coa Binding Protein	0.02	-1.56	0.998644
NDUFS5	NADH:Ubiquinone Oxidoreductase Subunit S5	0.028	-1.57	0.998644
PTGR1	Prostaglandin Reductase 1	0.044	-1.58	0.998644
RPS23	Ribosomal Protein S23	0.02	-1.6	0.998644
LRRC37A	Leucine Rich Repeat Containing 37A	0.002	-1.63	0.998644
ALG14	ALG14 UDP-N-Acetylglucosaminyltransferase Subunit	0.017	-1.64	0.998644
SARNP	SAP Domain Containing Ribonucleoprotein	0.035	-1.64	0.998644
NDUFA1	NADH:Ubiquinone Oxidoreductase Subunit A1	0.015	-1.65	0.998644
EMC2	ER Membrane Protein Complex Subunit 2	0.025	-1.66	0.998644
SNRPD1	Small Nuclear Ribonucleoprotein D1 Polypeptide	0.033	-1.66	0.998644
NOTCH2NLB	Notch 2 N-Terminal Like B	0.033	-1.66	0.998644
APOL4	Apolipoprotein L4	0.03	-1.67	0.998644
KRT72	Keratin 72	0.02	-1.68	0.998644
MINDY4	MINDY Lysine 48 Deubiquitinase 4	0.03	-1.69	0.998644
KRT8	Keratin 8	0.009	-1.69	0.998644
ABCA6	ATP Binding Cassette Subfamily A Member 6	0.013	-1.7	0.998644
KRT73	Keratin 73	0.008	-1.7	0.998644
HOXA3	Homeobox A3	0.04	-1.73	0.998644
CHDH	Choline Dehydrogenase	0.009	-1.76	0.998644
RPL26	Ribosomal Protein L26	0.044	-1.77	0.998644
HS3ST1	Heparan Sulfate-Glucosamine 3-Sulfotransferase 1	0.002	-1.78	0.998644
SEM1	SEM1 26S Proteasome Subunit	0.006	-1.8	0.998644
DMC1	DNA Meiotic Recombinase 1	0.049	-1.86	0.998644
B4GALNT3	Beta-1,4-N-Acetyl-Galactosaminyltransferase 3	0.033	-1.87	0.998644
NECTIN2	Nectin Cell Adhesion Molecule 2	0.02	-1.94	0.998644
SAMD13	Sterile Alpha Motif Domain Containing 13	0.019	-1.94	0.998644
CARD16	Caspase Recruitment Domain Family Member 16	0.015	-1.99	0.998644
CADM2	Cell Adhesion Molecule 2	0.003	-2.11	0.998644
DUOX2	Dual Oxidase 2	0.03	-2.11	0.998644
SOX6	SRY-Box Transcription Factor 6	0.005	-2.12	0.998644
PKIB	Camp-Dependent Protein Kinase Inhibitor Beta	0.003	-2.17	0.998644
MTUS2	Microtubule Associated Scaffold Protein 2	0.025	-2.19	0.998644
SOX5	SRY-Box Transcription Factor 5	0.002	-2.22	0.998644
RPL36A-HNRNPH2	RPL36A-HNRNPH2 Readthrough	0.017	-2.26	0.998644
RIMBP3C	RIMS Binding Protein 3C	0.039	-2.3	0.998644
SLC28A2	Solute Carrier Family 28 Member 2	0.03	-2.36	0.998644
RP1L1	RP1 Like 1	0.036	-2.51	0.998644
CDH5	Cadherin 5	0.02	-2.52	0.998644
RPL36A	Ribosomal Protein L36a	0.004	-2.54	0.998644
UQCRB	Ubiquinol-Cytochrome C Reductase Binding Protein	0.003	-2.57	0.998644
STAC	SH3 And Cysteine Rich Domain	0.001	-2.66	0.998644
RGS8	Regulator Of G Protein Signaling 8	0.039	-2.75	0.998644
FAM81B	Family With Sequence Similarity 81 Member B	0.018	-2.95	0.998644
RPRM	Reprimo, TP53 Dependent G2 Arrest Mediator Homolog	0.046	-3.17	0.998644
SNCAIP	Synuclein Alpha Interacting Protein	0.023	-3.21	0.998644
POU2F3	POU Class 2 Homeobox 3	0.03	-3.56	0.998644
OR6N1	Olfactory Receptor Family 6 Subfamily N Member 1	0.002	-4.67	0.998644
CTAGE8	CTAGE Family Member 8	0.007	-6.19	0.998644
TBC1D3E	TBC1 Domain Family Member 3E	0.009	-122.1	0.998644
